# Supplementary material for: A host cell long noncoding RNA NR_033736 regulates type I interferon-mediated gene transcription and modulates intestinal epithelial anti-Cryptosporidium defense
Source: PLoS Pathog. 2021 Jan 22;17(1):e1009241. doi: 10.1371/journal.ppat.1009241 (PMC7857606; doi:10.1371/journal.ppat.1009241)
Supplement: S1 Table — (XLSX) [file ppat.1009241.s010.xlsx]

## Sheet: Sheet1
Supplemental Table 1. Expression levels of type I IFNs and type I IFN-controlled genes in IEC4.1 cells following C. parvum infection for 24 h (Excel file).
GeneID	Transcript_ID(s)	ctrl-1	ctrl-2	ctrl-3	C. parvum- 1	C. parvum- 2	C. parvum- 3	Symbol
16145	NM_018738	4.38	3.84	4.27	7.56	6.14	7.7	Igtp
246727	NM_145226	1.21	1.11	1.12	1.71	1.8	1.67	Oas3
24110	NM_011909	2.24	1.51	2.09	5.81	4.37	5.82	Usp18
99899	NM_133871	0.78	0.48	0.76	1.9	1.55	1.93	Ifi44
15953	NM_001271676,NM_001271677,NM_008330	1.4	0.99	1.26	1.16	1.12	1.04	Ifi47
15957	NM_008331	5.88	4.84	5.51	8.18	6.66	8.07	Ifit1
60440	NM_001146275,NM_021792	0.07	0.05	0.1	0.11	0.17	0.12	Iigp1
17858	NM_013606,NR_003508	1.27	0.95	1.03	2.57	1.85	2.74	Mx2
246728	NM_145227	0.46	0.24	0.15	0.87	0.71	0.84	Oas2
112419	NM_053217	0.1	0.13	0.04	0.12	0.13	0.15	Ifit1bl2
15977	NM_010510	2.2	2.2	2.5	3.9	3.1	4.6	Ifnb1
15974	NM_008336	2.2	2.1	2.2	2.9	2.3	2.8	Ifnab
242519	NM_177361	3.8	3.3	3.1	4.3	4.4	4.4	Ifna12
230396	NM_177347	2.1	2.3	3.1	3.3	2.3	4.1	Ifna13
