# Supplementary material for: A host cell long noncoding RNA NR_033736 regulates type I interferon-mediated gene transcription and modulates intestinal epithelial anti-Cryptosporidium defense
Source: PLoS Pathog. 2021 Jan 22;17(1):e1009241. doi: 10.1371/journal.ppat.1009241 (PMC7857606; doi:10.1371/journal.ppat.1009241)
Supplement: S2 Table — (XLSX) [file ppat.1009241.s011.xlsx]

## Sheet: Sheet1
Supplemental Table 2. Genes whose expression levels are altered in NR_033736-siRNA-treated IEC4.1 cells following C. parvum infection for 24 h, compared with infected ctrl-siRNA treated cells (Excel file).
GeneID	Length	C. parvum infection + siRNA-Ctrl	C. parvum infection + siRNA-NR_033736	log2FoldChange	Fold change	Padj	Pvalue	Symbol	Cellular Component	Molecular Function	Biological Process	Kegg Orthology	Nr Description
15959	1998	1022.04	2990.24	1.54881	2.92575	4.52812e-12	2.41602e-14	Ifit3	GO:0005829//cytosol;GO:0005739//mitochondrion;GO:0005737//cytoplasm	GO:0042802//identical protein binding	GO:0035458//cellular response to interferon-beta;GO:0035634//response to stilbenoid;GO:0051607//defense response to virus;GO:0043066//negative regulation of apoptotic process;GO:0009615//response to virus;GO:0035457//cellular response to interferon-alpha;GO:0008285//negative regulation of cell proliferation	K14217//interferon-induced protein with tetratricopeptide repeats 1	XP_021070111.1//interferon-induced protein with tetratricopeptide repeats 3 [Mus pahari]
99899	2916	196.053	532.994	1.44288	2.71863	2.6116e-27	3.95865e-30	Ifi44	NA	NA	NA	NA	NP_001101199.1//interferon-induced protein 44 [Rattus norvegicus];XP_021052389.1//interferon-induced protein 44 [Mus pahari]
22169	3215	24.9943	64.5383	1.36856	2.58212	4.71496e-06	6.94679e-08	Cmpk2	GO:0005739//mitochondrion;GO:0005737//cytoplasm	GO:0004798//thymidylate kinase activity;GO:0009041//uridylate kinase activity;GO:0005524//ATP binding;GO:0033862//UMP kinase activity;GO:0004550//nucleoside diphosphate kinase activity;GO:0004127//cytidylate kinase activity	GO:0006165//nucleoside diphosphate phosphorylation;GO:0006233//dTDP biosynthetic process;GO:0006235//dTTP biosynthetic process;GO:0071222//cellular response to lipopolysaccharide;GO:0006227//dUDP biosynthetic process;GO:0009142//nucleoside triphosphate biosynthetic process	K13809//UMP-CMP kinase 2, mitochondrial [EC:2.7.4.14]	NP_065582.3//UMP-CMP kinase 2, mitochondrial precursor [Mus musculus]
58203	1277	441.501	1105.3	1.32394	2.50349	7.11803e-53	8.63157e-57	Zbp1	GO:0005634//nucleus;GO:0005829//cytosol;GO:0005737//cytoplasm	GO:0003723//RNA binding;GO:0003677//DNA binding;GO:0003726//double-stranded RNA adenosine deaminase activity;GO:0003692//left-handed Z-DNA binding	GO:0051607//defense response to virus;GO:0016032//viral process;GO:0045087//innate immune response;GO:0060340//positive regulation of type I interferon-mediated signaling pathway	K12965//Z-DNA binding protein 1	NP_001132991.1//Z-DNA-binding protein 1 isoform 2 [Mus musculus];NP_067369.2//Z-DNA-binding protein 1 isoform 1 [Mus musculus]
246727	4718	238.213	590.207	1.30897	2.47765	1.12799e-25	2.05177e-28	Oas3	GO:0005654//nucleoplasm;GO:0005615//extracellular space;GO:0005829//cytosol;GO:0005886//plasma membrane;GO:0005737//cytoplasm	GO:0046872//metal ion binding;GO:0005524//ATP binding;GO:0001730//2'-5'-oligoadenylate synthetase activity;GO:0003725//double-stranded RNA binding	GO:0045071//negative regulation of viral genome replication;GO:0051607//defense response to virus;GO:0060700//regulation of ribonuclease activity;GO:0009615//response to virus;GO:0045087//innate immune response	K14216//2'-5'-oligoadenylate synthetase [EC:2.7.7.84]	NP_660261.1//2'-5'-oligoadenylate synthase 3 [Mus musculus]
667370	2013	453.45	1092.61	1.26877	2.40955	1.93185e-08	1.74526e-10	Ifit3b	GO:0005829//cytosol;GO:0005739//mitochondrion;GO:0005737//cytoplasm	GO:0042802//identical protein binding	GO:0035458//cellular response to interferon-beta;GO:0035634//response to stilbenoid;GO:0051607//defense response to virus;GO:0043066//negative regulation of apoptotic process;GO:0009615//response to virus;GO:0035457//cellular response to interferon-alpha;GO:0008285//negative regulation of cell proliferation	K14217//interferon-induced protein with tetratricopeptide repeats 1	XP_021070111.1//interferon-induced protein with tetratricopeptide repeats 3 [Mus pahari]
17858	2427	281.968	650.102	1.20513	2.30559	9.75034e-29	1.3006e-31	Mx2	GO:0031966//mitochondrial membrane	GO:0005525//GTP binding;GO:0008017//microtubule binding;GO:0003924//GTPase activity	GO:0051607//defense response to virus;GO:0003374//dynamin family protein polymerization involved in mitochondrial fission;GO:0061025//membrane fusion;GO:0034340//response to type I interferon;GO:0045071//negative regulation of viral genome replication;GO:0045087//innate immune response;GO:0009615//response to virus;GO:0000266//mitochondrial fission	K14754//interferon-induced GTP-binding protein Mx1	AOS89835.1//MX2 [Mus musculus];XP_006156437.1//PREDICTED: interferon-induced GTP-binding protein Mx1 [Tupaia chinensis];P18589.1//RecName: Full=Interferon-induced GTP-binding protein Mx2; AltName: Full=Myxovirus resistance protein 2
24110	1778	731.057	1661.29	1.18425	2.27245	1.53375e-14	6.2306e-17	Usp18	GO:0005634//nucleus;GO:0005829//cytosol	GO:0036459//thiol-dependent ubiquitinyl hydrolase activity;GO:0019785//ISG15-specific protease activity	GO:0050727//regulation of inflammatory response;GO:0006511//ubiquitin-dependent protein catabolic process;GO:0035634//response to stilbenoid;GO:0016579//protein deubiquitination	K11846//ubiquitin carboxyl-terminal hydrolase 18/41 [EC:3.4.19.12]	NP_036039.2//ubl carboxyl-terminal hydrolase 18 [Mus musculus]
15957	2638	1401.13	3106.34	1.14863	2.21703	8.26295e-54	5.00997e-58	Ifit1	GO:0005737//cytoplasm	GO:0003723//RNA binding	GO:0035458//cellular response to interferon-beta;GO:0051607//defense response to virus;GO:0009615//response to virus;GO:0045087//innate immune response;GO:0035457//cellular response to interferon-alpha	K14217//interferon-induced protein with tetratricopeptide repeats 1	NP_032357.2//interferon-induced protein with tetratricopeptide repeats 1 [Mus musculus]
226695	1613	12.066	26.5789	1.13934	2.2028	0.0130537	0.000732901	Ifi205	GO:0016020//membrane;GO:0005634//nucleus;GO:0005730//nucleolus;GO:0005829//cytosol	GO:0000978//RNA polymerase II proximal promoter sequence-specific DNA binding;GO:0003723//RNA binding;GO:0042802//identical protein binding;GO:0008134//transcription factor binding;GO:0003690//double-stranded DNA binding;GO:0001078//transcriptional repressor activity, RNA polymerase II proximal promoter sequence-specific DNA binding;GO:0001047//core promoter binding	GO:0035458//cellular response to interferon-beta;GO:0006351//transcription, DNA-templated	K20914//gamma-interferon-inducible protein 16	ASD34094.1//Ifi205 [Mus musculus domesticus]
20128	3771	249.143	544.329	1.12751	2.18481	8.90349e-20	2.64519e-22	Trim30a	GO:0005634//nucleus;GO:0005622//intracellular;GO:0005737//cytoplasm	GO:0003677//DNA binding;GO:0008270//zinc ion binding;GO:0004842//ubiquitin-protein transferase activity	GO:0006355//regulation of transcription, DNA-templated;GO:0032715//negative regulation of interleukin-6 production;GO:0051607//defense response to virus;GO:0006351//transcription, DNA-templated;GO:0032720//negative regulation of tumor necrosis factor production;GO:1900226//negative regulation of NLRP3 inflammasome complex assembly;GO:0034122//negative regulation of toll-like receptor signaling pa…	K10648//tripartite motif-containing protein 5 [EC:2.3.2.27]	AAG53470.1//tripartite motif protein, partial [Mus musculus]
434218	1535	27.7698	60.3051	1.11876	2.17161	0.000509555	1.48297e-05	Trim34b	GO:0005622//intracellular;GO:0005737//cytoplasm	GO:0008270//zinc ion binding	GO:0051091//positive regulation of DNA binding transcription factor activity;GO:0070206//protein trimerization	K11999//tripartite motif-containing protein 6/22/34	NP_001230845.1//tripartite motif-containing 34B [Mus musculus]
15042	2182	256.737	550.218	1.09972	2.14312	1.84589e-19	5.59599e-22	H2-T24	GO:0016021//integral component of membrane;GO:0005886//plasma membrane	GO:0042605//peptide antigen binding;GO:0005102//receptor binding	GO:0002474//antigen processing and presentation of peptide antigen via MHC class I	K06751//major histocompatibility complex, class I	NP_032233.2//histocompatibility 2, T region locus 24 precursor [Mus musculus]
234311	5994	130.171	271.754	1.06189	2.08767	5.61775e-12	3.13365e-14	Ddx60	NA	NA	NA	K20103//ATP-dependent RNA helicase DDX60 [EC:3.6.4.13]	XP_021074365.1//LOW QUALITY PROTEIN: probable ATP-dependent RNA helicase DDX60 [Mus pahari]
246730	1889	147.292	306.765	1.05845	2.0827	1.45721e-13	6.44978e-16	Oas1a	GO:0005634//nucleus;GO:0005783//endoplasmic reticulum;GO:0005829//cytosol;GO:0005739//mitochondrion;GO:0005737//cytoplasm	GO:0005524//ATP binding;GO:0008270//zinc ion binding;GO:0001730//2'-5'-oligoadenylate synthetase activity;GO:0003725//double-stranded RNA binding	GO:0048525//negative regulation of viral process;GO:0006955//immune response;GO:0006164//purine nucleotide biosynthetic process;GO:0051607//defense response to virus;GO:0009615//response to virus;GO:0045087//innate immune response	K14216//2'-5'-oligoadenylate synthetase [EC:2.7.7.84]	XP_006530393.1//PREDICTED: 2'-5'-oligoadenylate synthase 1A isoform X1 [Mus musculus]
60440	2995	43.16	89.0483	1.04489	2.06321	0.000139805	3.18722e-06	Iigp1	GO:0016020//membrane	GO:0005525//GTP binding	NA	K17072//interferon gamma inducible protein 47	XP_021006322.1//interferon-inducible GTPase 1 [Mus caroli]
58185	3785	171.523	352.363	1.03866	2.05432	4.521e-15	1.67211e-17	Rsad2	GO:0005783//endoplasmic reticulum;GO:0005811//lipid droplet;GO:0005743//mitochondrial inner membrane;GO:0001650//fibrillar center;GO:0005739//mitochondrion;GO:0005741//mitochondrial outer membrane;GO:0005789//endoplasmic reticulum membrane	GO:0046872//metal ion binding;GO:0051539//4 iron, 4 sulfur cluster binding;GO:0043621//protein self-association;GO:0003824//catalytic activity	GO:0050709//negative regulation of protein secretion;GO:2000553//positive regulation of T-helper 2 cell cytokine production;GO:0051607//defense response to virus;GO:0034157//positive regulation of toll-like receptor 7 signaling pathway;GO:0043367//CD4-positive, alpha-beta T cell differentiation;GO:0034165//positive regulation of toll-like receptor 9 signaling pathway;GO:0045071//negative regulati…	K15045//radical S-adenosyl methionine domain-containing protein 2	NP_067359.2//radical S-adenosyl methionine domain-containing protein 2 [Mus musculus]
23960	2008	12.2791	25.1806	1.03611	2.0507	0.0247035	0.00168355	Oas1g	GO:0005634//nucleus;GO:0005783//endoplasmic reticulum;GO:0005829//cytosol;GO:0005739//mitochondrion;GO:0005737//cytoplasm	GO:0005524//ATP binding;GO:0008270//zinc ion binding;GO:0001730//2'-5'-oligoadenylate synthetase activity;GO:0003725//double-stranded RNA binding	GO:0048525//negative regulation of viral process;GO:0006955//immune response;GO:0006164//purine nucleotide biosynthetic process;GO:0051607//defense response to virus;GO:0009615//response to virus;GO:0045087//innate immune response	K14216//2'-5'-oligoadenylate synthetase [EC:2.7.7.84]	XP_006530393.1//PREDICTED: 2'-5'-oligoadenylate synthase 1A isoform X1 [Mus musculus];NP_035982.2//2'-5' oligoadenylate synthetase 1G [Mus musculus];AAH43339.1//Oas1g protein [Mus musculus]
219132	2696	30.3532	61.8053	1.02588	2.0362	0.00091294	2.91158e-05	Phf11d	GO:0005634//nucleus;GO:0005654//nucleoplasm;GO:0031965//nuclear membrane	GO:0046872//metal ion binding	GO:0006355//regulation of transcription, DNA-templated;GO:0006351//transcription, DNA-templated	K18494//histone-lysine N-methyltransferase SETDB2 [EC:2.1.1.43]	A6H5X4.1//RecName: Full=PHD finger protein 11; AltName: Full=PHD finger protein 11-like; AltName: Full=PHD finger protein 11D
226691	3496	110.591	222.589	1.00915	2.01273	3.47655e-09	2.73263e-11	AI607873	GO:0016020//membrane;GO:0005634//nucleus;GO:0005730//nucleolus;GO:0005829//cytosol	GO:0000978//RNA polymerase II proximal promoter sequence-specific DNA binding;GO:0003723//RNA binding;GO:0042802//identical protein binding;GO:0008134//transcription factor binding;GO:0003690//double-stranded DNA binding;GO:0001078//transcriptional repressor activity, RNA polymerase II proximal promoter sequence-specific DNA binding;GO:0001047//core promoter binding	NA	K20914//gamma-interferon-inducible protein 16	NP_001191839.1//uncharacterized protein LOC226691 [Mus musculus]
55932	2611	1254.72	2523.68	1.00816	2.01135	4.80082e-12	2.59063e-14	Gbp3	NA	NA	NA	K20899//guanylate-binding protein 1/3/4/7	XP_021517124.1//guanylate-binding protein 4 [Meriones unguiculatus]
54123	1837	1083.67	2175.39	1.00535	2.00742	1.34156e-08	1.15504e-10	Irf7	GO:0005634//nucleus;GO:0005654//nucleoplasm;GO:0005829//cytosol;GO:0005737//cytoplasm	GO:0000982//transcription factor activity, RNA polymerase II proximal promoter sequence-specific DNA binding;GO:0003677//DNA binding;GO:0000979//RNA polymerase II core promoter sequence-specific DNA binding;GO:0003700//DNA binding transcription factor activity	GO:0034124//regulation of MyD88-dependent toll-like receptor signaling pathway;GO:0032481//positive regulation of type I interferon production;GO:0016064//immunoglobulin mediated immune response;GO:0032607//interferon-alpha production;GO:0045893//positive regulation of transcription, DNA-templated;GO:0045087//innate immune response;GO:0032728//positive regulation of interferon-beta production;GO:…	K09447//interferon regulatory factor 7	NP_058546.1//interferon regulatory factor 7 isoform 1 [Mus musculus];NP_001239530.1//interferon regulatory factor 7 isoform 3 [Mus musculus];NP_001239529.1//interferon regulatory factor 7 isoform 2 [Mus musculus]
14468	2820	718.176	1438.84	1.0025	2.00346	1.43223e-35	9.55226e-39	Gbp2b	NA	NA	NA	K20897//guanylate-binding protein 2	XP_021013506.1//guanylate-binding protein 1-like [Mus caroli]
635702	9713	7.86876	15.6082	0.9881	1.98357	0.0639828	0.00585013	Naaladl2	NA	NA	NA	K01301//N-acetylated-alpha-linked acidic dipeptidase [EC:3.4.17.21]	XP_021014564.1//inactive N-acetylated-alpha-linked acidic dipeptidase-like protein 2 [Mus caroli]
23961	1848	218.825	428.095	0.968156	1.95634	1.29792e-15	4.56433e-18	Oas1b	GO:0016021//integral component of membrane;GO:0005789//endoplasmic reticulum membrane	GO:0005524//ATP binding;GO:0016740//transferase activity;GO:0003725//double-stranded RNA binding	GO:0045071//negative regulation of viral genome replication;GO:0051607//defense response to virus;GO:0009615//response to virus;GO:0045087//innate immune response	K14216//2'-5'-oligoadenylate synthetase [EC:2.7.7.84]	CAP12701.1//putative oligoadenylate synthetase 1b [Mus musculus domesticus];CAP12702.1//putative oligoadenylate synthetase 1b [Mus musculus domesticus];AAM47544.1//2'-5' oligoadenylate synthetase 1B [Mus musculus];NP_001077394.1//inactive 2'-5'-oligoadenylate synthase 1B [Mus musculus]
69550	866	3183.82	6204.21	0.962488	1.94867	3.00192e-49	5.46035e-53	Bst2	GO:0016020//membrane;GO:0070062//extracellular exosome;GO:0016324//apical plasma membrane;GO:0005622//intracellular;GO:0031225//anchored component of membrane;GO:0009986//cell surface;GO:0045121//membrane raft;GO:0005794//Golgi apparatus;GO:0005771//multivesicular body;GO:0016021//integral component of membrane;GO:0005886//plasma membrane	GO:0003723//RNA binding;GO:0008191//metalloendopeptidase inhibitor activity;GO:0004871//signal transducer activity;GO:0042803//protein homodimerization activity	GO:0035456//response to interferon-beta;GO:0030308//negative regulation of cell growth;GO:0051607//defense response to virus;GO:0002737//negative regulation of plasmacytoid dendritic cell cytokine production;GO:0030336//negative regulation of cell migration;GO:0032956//regulation of actin cytoskeleton organization;GO:0043123//positive regulation of I-kappaB kinase/NF-kappaB signaling;GO:0035455//…	K06731//bone marrow stromal cell antigen 2	NP_937767.1//bone marrow stromal antigen 2 precursor [Rattus norvegicus]
620913	5287	20.1953	39.2629	0.959152	1.94417	0.0184421	0.00115061	Gm12185	GO:0005789//endoplasmic reticulum membrane	GO:0005525//GTP binding;GO:0003924//GTPase activity	GO:0035458//cellular response to interferon-beta;GO:0006952//defense response	K17072//interferon gamma inducible protein 47	NP_001039005.1//interferon inducible GTPase [Mus musculus]
330695	1242	855.967	1658.77	0.954489	1.93789	3.6474e-40	1.54804e-43	Ctxn1	GO:0016021//integral component of membrane	NA	NA	NA	EDL21991.1//cortexin 1 [Mus musculus]
112419	3365	24.0004	46.505	0.954326	1.93767	0.0137542	0.000784737	Ifit1bl2	GO:0005829//cytosol;GO:0005737//cytoplasm	GO:0003723//RNA binding	GO:0051607//defense response to virus	K14217//interferon-induced protein with tetratricopeptide repeats 1	NP_444447.1//interferon induced protein with tetratricopeptide repeats 1B like 2 [Mus musculus]
327959	2519	650.373	1258.26	0.952088	1.93467	4.28726e-38	2.07955e-41	Xaf1	GO:0005634//nucleus;GO:0005739//mitochondrion	GO:0046872//metal ion binding	GO:0035456//response to interferon-beta;GO:0034097//response to cytokine;GO:0031333//negative regulation of protein complex assembly;GO:0006915//apoptotic process	NA	NP_001278082.1//XIAP-associated factor 1 isoform 2 [Mus musculus];XP_017170102.1//PREDICTED: XIAP-associated factor 1 isoform X2 [Mus musculus];XP_006822305.1//PREDICTED: cell wall protein IFF6-like, partial [Saccoglossus kowalevskii]
76933	465	140.1	267.251	0.931734	1.90757	5.58046e-09	4.5001e-11	Ifi27l2a	GO:0016021//integral component of membrane	NA	GO:0009615//response to virus;GO:0007568//aging	NA	NP_001268759.1//interferon alpha-inducible protein 27-like protein 2A isoform 2 precursor [Mus musculus];BAB26643.1//unnamed protein product, partial [Mus musculus]
23962	3136	2927.18	5555.53	0.924412	1.89791	4.40555e-13	2.05679e-15	Oasl2	NA	GO:0046872//metal ion binding;GO:0005524//ATP binding;GO:0001730//2'-5'-oligoadenylate synthetase activity;GO:0003725//double-stranded RNA binding	GO:0006955//immune response;GO:0006164//purine nucleotide biosynthetic process;GO:0051607//defense response to virus;GO:0009615//response to virus;GO:0045087//innate immune response	K14608//2'-5'-oligoadenylate synthase-like protein	XP_021018452.1//2'-5'-oligoadenylate synthase-like protein 2 [Mus caroli]
14469	2471	888.087	1672.84	0.913523	1.88364	2.15878e-44	6.54454e-48	Gbp2	GO:0005654//nucleoplasm;GO:0005829//cytosol;GO:0031410//cytoplasmic vesicle;GO:0015629//actin cytoskeleton;GO:0020005//symbiont-containing vacuole membrane;GO:0048471//perinuclear region of cytoplasm;GO:0000139//Golgi membrane	GO:0005525//GTP binding;GO:0003924//GTPase activity	GO:0071346//cellular response to interferon-gamma;GO:0044406//adhesion of symbiont to host;GO:0042832//defense response to protozoan;GO:0035458//cellular response to interferon-beta;GO:0071222//cellular response to lipopolysaccharide;GO:0050830//defense response to Gram-positive bacterium	K20897//guanylate-binding protein 2;K20899//guanylate-binding protein 1/3/4/7	XP_021051696.1//guanylate-binding protein 2 [Mus pahari]
246728	3873	261.928	488.318	0.898647	1.86432	3.17625e-12	1.61769e-14	Oas2	GO:0016020//membrane;GO:0043231//intracellular membrane-bounded organelle;GO:0005654//nucleoplasm;GO:0005783//endoplasmic reticulum;GO:0005829//cytosol;GO:0005739//mitochondrion;GO:0005737//cytoplasm;GO:0048471//perinuclear region of cytoplasm	GO:0005524//ATP binding;GO:0008270//zinc ion binding;GO:0001730//2'-5'-oligoadenylate synthetase activity;GO:0003725//double-stranded RNA binding	GO:0006401//RNA catabolic process;GO:0006486//protein glycosylation;GO:0006164//purine nucleotide biosynthetic process;GO:0051607//defense response to virus;GO:0009615//response to virus;GO:0045087//innate immune response;GO:0018377//protein myristoylation	K14216//2'-5'-oligoadenylate synthetase [EC:2.7.7.84]	EDL19755.1//2'-5' oligoadenylate synthetase 2, isoform CRA_c, partial [Mus musculus];NP_660262.2//2'-5'-oligoadenylate synthase 2 isoform 2 [Mus musculus]
229898	3021	54.0745	100.615	0.895831	1.86068	0.000472015	1.35368e-05	Gbp5	GO:0016020//membrane;GO:0031410//cytoplasmic vesicle	GO:0042802//identical protein binding;GO:0005525//GTP binding;GO:0003924//GTPase activity	GO:0050702//interleukin-1 beta secretion;GO:0071346//cellular response to interferon-gamma;GO:0051289//protein homotetramerization;GO:0072616//interleukin-18 secretion;GO:1900227//positive regulation of NLRP3 inflammasome complex assembly;GO:0045089//positive regulation of innate immune response;GO:1900017//positive regulation of cytokine production involved in inflammatory response	K20898//guanylate-binding protein 5	NP_001102039.2//guanylate-binding protein 5 [Rattus norvegicus]
677044	1232	58.3991	108.513	0.893855	1.85813	0.000581192	1.71613e-05	Gm10653	NA	NA	NA	K02981//small subunit ribosomal protein S2e	BAE20879.1//unnamed protein product [Mus musculus]
80861	2427	560.571	1040.19	0.891877	1.85559	6.70358e-26	1.13806e-28	Dhx58	GO:0005737//cytoplasm	GO:0003677//DNA binding;GO:0016787//hydrolase activity;GO:0005524//ATP binding;GO:0008270//zinc ion binding;GO:0004386//helicase activity;GO:0003725//double-stranded RNA binding;GO:0003727//single-stranded RNA binding	GO:0039536//negative regulation of RIG-I signaling pathway;GO:0045824//negative regulation of innate immune response;GO:0032481//positive regulation of type I interferon production;GO:0039534//negative regulation of MDA-5 signaling pathway;GO:0051607//defense response to virus;GO:0045088//regulation of innate immune response;GO:1900245//positive regulation of MDA-5 signaling pathway;GO:1900246//p…	K12649//ATP-dependent RNA helicase DHX58 [EC:3.6.3.14]	NP_084426.2//probable ATP-dependent RNA helicase DHX58 [Mus musculus]
100038882	756	1672.83	3089.75	0.885198	1.84702	6.26329e-35	4.93681e-38	Isg15	GO:0005576//extracellular region;GO:0005737//cytoplasm	GO:0031386//protein tag	GO:0032649//regulation of interferon-gamma production;GO:0031397//negative regulation of protein ubiquitination;GO:0051607//defense response to virus;GO:0019941//modification-dependent protein catabolic process;GO:0042742//defense response to bacterium;GO:0034340//response to type I interferon;GO:0030501//positive regulation of bone mineralization;GO:0032020//ISG15-protein conjugation;GO:0045071/…	K12159//ubiquitin cross-reactive protein	NP_056598.2//ubiquitin-like protein ISG15 precursor [Mus musculus]
329278	5825	29.7521	54.7444	0.87972	1.84002	0.00830265	0.000411785	Tnn	GO:0009986//cell surface;GO:0005578//proteinaceous extracellular matrix	GO:0005178//integrin binding;GO:0042802//identical protein binding	GO:0016477//cell migration;GO:0016049//cell growth;GO:1905240//negative regulation of canonical Wnt signaling pathway involved in osteoblast differentiation;GO:0007409//axonogenesis;GO:0007160//cell-matrix adhesion;GO:0033689//negative regulation of osteoblast proliferation;GO:0045668//negative regulation of osteoblast differentiation;GO:0002076//osteoblast development	K06252//tenascin	NP_808507.2//tenascin-N precursor [Mus musculus]
15953	1760	95.8545	174.969	0.868183	1.82536	1.94407e-05	3.38294e-07	Ifi47	GO:0016020//membrane;GO:0005789//endoplasmic reticulum membrane	GO:0005525//GTP binding;GO:0003924//GTPase activity	GO:0035458//cellular response to interferon-beta;GO:0006952//defense response	K17072//interferon gamma inducible protein 47	XP_021069514.1//T-cell-specific guanine nucleotide triphosphate-binding protein 1-like [Mus pahari]
21354	2950	788.326	1430.28	0.859434	1.81433	2.54195e-27	3.69895e-30	Tap1	GO:0005815//microtubule organizing center;GO:0042825//TAP complex;GO:0005739//mitochondrion	GO:0042287//MHC protein binding;GO:0043531//ADP binding;GO:0015440//peptide-transporting ATPase activity;GO:0005524//ATP binding;GO:0046979//TAP2 binding;GO:0023029//MHC class Ib protein binding;GO:0042288//MHC class I protein binding	GO:0046967//cytosol to ER transport;GO:0006952//defense response;GO:0019885//antigen processing and presentation of endogenous peptide antigen via MHC class I	K05653//ATP-binding cassette, subfamily B (MDR/TAP), member 2	NP_001155202.1//antigen peptide transporter 1 isoform 2 [Mus musculus];CAA40742.1//mtp1, partial [Rattus norvegicus]
100039796	2816	52.2267	94.3761	0.853634	1.80705	0.00534767	0.000237019	Tgtp2	NA	NA	NA	K17072//interferon gamma inducible protein 47	AGY29637.1//Irgb6_1 [Mus musculus molossinus]
100382	2745	94.9526	170.731	0.846444	1.79806	2.96957e-05	5.50955e-07	AW011738	NA	NA	NA	NA	BAE33835.1//unnamed protein product, partial [Mus musculus]
20684	2148	157.442	282.852	0.845234	1.79656	2.70365e-08	2.4753e-10	Sp100	GO:0016605//PML body;GO:0005634//nucleus;GO:0005737//cytoplasm	GO:0003677//DNA binding	GO:1902041//regulation of extrinsic apoptotic signaling pathway via death domain receptors;GO:0045765//regulation of angiogenesis;GO:0006355//regulation of transcription, DNA-templated;GO:0010596//negative regulation of endothelial cell migration;GO:0006351//transcription, DNA-templated;GO:1902044//regulation of Fas signaling pathway;GO:0046826//negative regulation of protein export from nucleus;…	K15413//nuclear autoantigen Sp-100	NP_001300642.1//nuclear autoantigen Sp-100 isoform 3 [Mus musculus];NP_001300641.1//nuclear autoantigen Sp-100 isoform 2 [Mus musculus];NP_001300643.1//nuclear autoantigen Sp-100 isoform 4 [Mus musculus];XP_006529343.2//PREDICTED: nuclear autoantigen Sp-100 isoform X1 [Mus musculus];NP_038701.2//nuclear autoantigen Sp-100 isoform 1 [Mus musculus]
20846	5178	1973.55	3503.67	0.828072	1.77531	3.00655e-08	2.78907e-10	Stat1	GO:0005654//nucleoplasm;GO:0005634//nucleus;GO:0000790//nuclear chromatin;GO:0005737//cytoplasm;GO:0048471//perinuclear region of cytoplasm;GO:0005730//nucleolus;GO:0005829//cytosol;GO:0043234//protein complex	GO:0042393//histone binding;GO:0000978//RNA polymerase II proximal promoter sequence-specific DNA binding;GO:0003677//DNA binding;GO:0070491//repressing transcription factor binding;GO:0000983//transcription factor activity, RNA polymerase II core promoter sequence-specific DNA binding;GO:0042803//protein homodimerization activity;GO:0045296//cadherin binding;GO:0005164//tumor necrosis factor rec…	GO:0060337//type I interferon signaling pathway;GO:0007259//JAK-STAT cascade;GO:0035458//cellular response to interferon-beta;GO:0061326//renal tubule development;GO:0033209//tumor necrosis factor-mediated signaling pathway;GO:0043124//negative regulation of I-kappaB kinase/NF-kappaB signaling;GO:0046725//negative regulation by virus of viral protein levels in host cell;GO:0060333//interferon-gam…	K11220//signal transducer and activator of transcription 1	EDK99964.1//signal transducer and activator of transcription 1, isoform CRA_a, partial [Mus musculus];EDK99967.1//signal transducer and activator of transcription 1, isoform CRA_c, partial [Mus musculus]
16145	2064	742.211	1306.03	0.815282	1.75964	3.37056e-28	4.70035e-31	Igtp	GO:0005829//cytosol;GO:0005789//endoplasmic reticulum membrane	GO:0005525//GTP binding;GO:0003924//GTPase activity	GO:0035458//cellular response to interferon-beta;GO:0006952//defense response	K14139//immunity-related GTPase family M protein [EC:3.6.5.-];K14140//interferon gamma induced GTPase	NP_061208.3//interferon gamma induced GTPase [Mus musculus];EDL07757.1//interferon inducible GTPase 2, isoform CRA_b, partial [Mus musculus]
30935	3268	2152.98	3783.21	0.813275	1.7572	5.67631e-46	1.37666e-49	Tor3a	GO:0070062//extracellular exosome;GO:0005788//endoplasmic reticulum lumen;GO:0005783//endoplasmic reticulum	GO:0005524//ATP binding;GO:0016887//ATPase activity	NA	K20825//glycosaminoglycan xylosylkinase [EC:2.7.1.-];K01056//peptidyl-tRNA hydrolase, PTH1 family [EC:3.1.1.29];K15199//general transcription factor 3C polypeptide 1	NP_075630.2//torsin-3A precursor [Mus musculus]
229900	5604	990.229	1722.55	0.798714	1.73955	2.53062e-20	6.44431e-23	Gbp7	NA	GO:0005525//GTP binding;GO:0003924//GTPase activity	NA	K20899//guanylate-binding protein 1/3/4/7	XP_007616508.1//PREDICTED: guanylate-binding protein 4 isoform X2 [Cricetulus griseus]
94094	2600	71.7644	124.228	0.791646	1.73105	0.00169073	6.09946e-05	Trim34a	GO:0005622//intracellular;GO:0005737//cytoplasm	GO:0008270//zinc ion binding	GO:0051091//positive regulation of DNA binding transcription factor activity;GO:0070206//protein trimerization;GO:0051607//defense response to virus	K11999//tripartite motif-containing protein 6/22/34	AAG53512.1//tripartite motif protein TRIM34 alpha [Mus musculus];NP_001263420.1//tripartite motif-containing protein 34 [Rattus norvegicus];NP_001230845.1//tripartite motif-containing 34B [Mus musculus];NP_109609.2//tripartite motif-containing protein 34A [Mus musculus]
626578	3528	181.257	311.936	0.783214	1.72096	3.82827e-08	3.57457e-10	Gbp10	GO:0070062//extracellular exosome;GO:0031410//cytoplasmic vesicle;GO:0020005//symbiont-containing vacuole membrane	GO:0005525//GTP binding;GO:0003924//GTPase activity	GO:0071346//cellular response to interferon-gamma;GO:0044406//adhesion of symbiont to host;GO:0035458//cellular response to interferon-beta;GO:0042832//defense response to protozoan;GO:0071222//cellular response to lipopolysaccharide;GO:0050830//defense response to Gram-positive bacterium	K20908//guanylate-binding protein 6	NP_001034735.2//guanylate-binding protein 10 [Mus musculus];AAH57969.1//Macrophage activation 2 like [Mus musculus]
544881	1851	13.3928	23.0389	0.782614	1.72024	0.127919	0.0155817	BB287469	NA	GO:0003743//translation initiation factor activity	NA	K03236//translation initiation factor 1A	XP_006525689.1//PREDICTED: eukaryotic translation initiation factor 1A isoform X1 [Mus musculus]
100040462	1930	245.649	419.363	0.771606	1.70717	2.60024e-09	1.99174e-11	Mndal	GO:0016020//membrane;GO:0005634//nucleus;GO:0005730//nucleolus;GO:0005829//cytosol	GO:0000978//RNA polymerase II proximal promoter sequence-specific DNA binding;GO:0003723//RNA binding;GO:0042802//identical protein binding;GO:0008134//transcription factor binding;GO:0003690//double-stranded DNA binding;GO:0001078//transcriptional repressor activity, RNA polymerase II proximal promoter sequence-specific DNA binding;GO:0001047//core promoter binding	GO:0030308//negative regulation of cell growth	K20914//gamma-interferon-inducible protein 16	NP_001164324.1//myeloid cell nuclear differentiation antigen-like protein [Mus musculus]
110454	987	572.901	976.377	0.769152	1.70427	4.13764e-21	1.00349e-23	Ly6a	GO:0009897//external side of plasma membrane;GO:0005622//intracellular;GO:0031225//anchored component of membrane	NA	NA	K06846//lymphocyte antigen 6 complex locus protein D/E/G6/H	EDL29471.1//lymphocyte antigen 6 complex, locus A, isoform CRA_b, partial [Mus musculus]
14585	4534	165.906	281.768	0.764139	1.69836	6.29645e-08	5.99371e-10	Gfra1	GO:0070062//extracellular exosome;GO:0019898//extrinsic component of membrane;GO:0005886//plasma membrane;GO:0031225//anchored component of membrane	GO:0004872//receptor activity	GO:0007399//nervous system development;GO:0007169//transmembrane receptor protein tyrosine kinase signaling pathway;GO:0009653//anatomical structure morphogenesis	K19895//GDNF family receptor alpha 1	EDL01797.1//glial cell line derived neurotrophic factor family receptor alpha 1, isoform CRA_b, partial [Mus musculus]
17069	1974	4840.1	8211.81	0.762664	1.69662	7.63858e-09	6.43765e-11	Ly6e	GO:0016021//integral component of membrane;GO:0005886//plasma membrane;GO:0031225//anchored component of membrane	GO:0030550//acetylcholine receptor inhibitor activity;GO:0033130//acetylcholine receptor binding	GO:0035265//organ growth;GO:0095500//acetylcholine receptor signaling pathway;GO:0030325//adrenal gland development;GO:0055010//ventricular cardiac muscle tissue morphogenesis;GO:0001701//in utero embryonic development;GO:0048242//epinephrine secretion;GO:0042415//norepinephrine metabolic process	K06846//lymphocyte antigen 6 complex locus protein D/E/G6/H	NP_032555.1//lymphocyte antigen 6E precursor [Mus musculus]
19039	2168	2977.53	5050.63	0.762345	1.69625	3.71432e-37	2.02685e-40	Lgals3bp	NA	NA	NA	K17300//galectin-3-binding protein	XP_021033708.1//galectin-3-binding protein [Mus caroli]
19288	1924	79.0798	134.114	0.76208	1.69593	0.000304262	7.98795e-06	Ptx3	GO:0005615//extracellular space	GO:0001872//(1->3)-beta-D-glucan binding;GO:0042802//identical protein binding;GO:0001849//complement component C1q binding;GO:0046790//virion binding	GO:0044871//negative regulation by host of viral glycoprotein metabolic process;GO:0046597//negative regulation of viral entry into host cell;GO:0044869//negative regulation by host of viral exo-alpha-sialidase activity;GO:0050766//positive regulation of phagocytosis;GO:1903016//negative regulation of exo-alpha-sialidase activity;GO:0045429//positive regulation of nitric oxide biosynthetic proces…	K01672//carbonic anhydrase [EC:4.2.1.1];K01115//phospholipase D1/2 [EC:3.1.4.4]	NP_033013.3//pentraxin-related protein PTX3 precursor [Mus musculus]
67775	1573	1654.93	2799.14	0.758217	1.6914	1.91382e-31	1.97265e-34	Rtp4	GO:0009986//cell surface;GO:0016021//integral component of membrane;GO:0005737//cytoplasm	GO:0031849//olfactory receptor binding	GO:0006612//protein targeting to membrane;GO:0051607//defense response to virus;GO:0001580//detection of chemical stimulus involved in sensory perception of bitter taste;GO:0051205//protein insertion into membrane	NA	NP_075875.3//receptor-transporting protein 4 [Mus musculus]
15945	1120	875.64	1468.76	0.74619	1.67736	6.22783e-30	7.17449e-33	Cxcl10	GO:0005615//extracellular space;GO:0009897//external side of plasma membrane;GO:0005623//cell;GO:0005576//extracellular region	GO:0048248//CXCR3 chemokine receptor binding;GO:0008201//heparin binding;GO:0008009//chemokine activity	GO:0042127//regulation of cell proliferation;GO:1901740//negative regulation of myoblast fusion;GO:0071222//cellular response to lipopolysaccharide;GO:0032496//response to lipopolysaccharide;GO:0010332//response to gamma radiation;GO:0030816//positive regulation of cAMP metabolic process;GO:0010818//T cell chemotaxis;GO:0006935//chemotaxis;GO:2000406//positive regulation of T cell migration;GO:00…	K12671//C-X-C motif chemokine 10	NP_067249.1//C-X-C motif chemokine 10 precursor [Mus musculus]
70110	1360	725.163	1211.49	0.7404	1.67064	2.77678e-20	7.40789e-23	Ifi35	GO:0005634//nucleus	NA	NA	NA	NP_081596.1//interferon-induced 35 kDa protein homolog [Mus musculus]
15950	4392	2478.44	4132.61	0.737617	1.66742	8.44605e-37	5.12099e-40	Ifi203	GO:0016020//membrane;GO:0005634//nucleus;GO:0005730//nucleolus;GO:0005829//cytosol	GO:0000978//RNA polymerase II proximal promoter sequence-specific DNA binding;GO:0003723//RNA binding;GO:0042802//identical protein binding;GO:0008134//transcription factor binding;GO:0003690//double-stranded DNA binding;GO:0001078//transcriptional repressor activity, RNA polymerase II proximal promoter sequence-specific DNA binding;GO:0001047//core promoter binding	GO:0035458//cellular response to interferon-beta	K20914//gamma-interferon-inducible protein 16	NP_001289579.1//interferon-activable protein 203 isoform 2 [Mus musculus];XP_021011274.1//interferon-activable protein 203 isoform X3 [Mus caroli];ASD34087.1//Ifi203a [Mus musculus domesticus];XP_016821046.1//PREDICTED: interferon-activable protein 203 isoform X3 [Cricetulus griseus];NP_001289578.1//interferon-activable protein 203 isoform 1 [Mus musculus]
100042856	8852	533.232	888.9	0.737256	1.667	1.92298e-11	1.14262e-13	Gm4070	NA	NA	NA	K12797//caspase recruitment domain-containing protein 6	XP_021010811.1//interferon-induced very large GTPase 1 [Mus caroli]
76571	1441	1.77486	2.95606	0.735971	1.66552	0.177208	0.0254213	Styxl1	NA	GO:0008138//protein tyrosine/serine/threonine phosphatase activity	NA	K18047//serine/threonine/tyrosine-interacting-like protein 1	XP_006504582.1//PREDICTED: serine/threonine/tyrosine-interacting-like protein 1 isoform X7 [Mus musculus];EDL19352.1//serine/threonine/tyrosine interacting-like 1, isoform CRA_a, partial [Mus musculus]
407803	843	24.5972	40.8762	0.732765	1.66182	0.0780486	0.00774926	BC051226	NA	NA	NA	NA	EDL10222.1//mCG1028748, partial [Mus musculus]
93700	4739	47.6324	79.1376	0.732421	1.66142	0.0102976	0.000541943	Pcdhgb2	NA	NA	NA	K16496//protocadherin gamma subfamily B	XP_021070323.1//protocadherin gamma-B2 isoform X26 [Mus pahari]
54396	3537	940.601	1562.11	0.731838	1.66075	5.8478e-22	1.27642e-24	Irgm2	GO:0005794//Golgi apparatus;GO:0005829//cytosol;GO:0005739//mitochondrion;GO:0005789//endoplasmic reticulum membrane;GO:0020003//symbiont-containing vacuole;GO:0000139//Golgi membrane	GO:0050700//CARD domain binding;GO:0051434//BH3 domain binding;GO:0043539//protein serine/threonine kinase activator activity;GO:0005525//GTP binding;GO:0019901//protein kinase binding;GO:0003924//GTPase activity	GO:0050829//defense response to Gram-negative bacterium;GO:0071222//cellular response to lipopolysaccharide;GO:0060335//positive regulation of interferon-gamma-mediated signaling pathway;GO:0042742//defense response to bacterium;GO:0035458//cellular response to interferon-beta;GO:0034341//response to interferon-gamma;GO:0071902//positive regulation of protein serine/threonine kinase activity;GO:0…	K14139//immunity-related GTPase family M protein [EC:3.6.5.-];K14140//interferon gamma induced GTPase	NP_062313.3//interferon inducible GTPase 2 [Mus musculus]
20847	4402	1745.88	2890.36	0.727299	1.65554	6.51305e-23	1.34265e-25	Stat2	GO:0005634//nucleus;GO:0005829//cytosol;GO:0005886//plasma membrane	GO:0003677//DNA binding;GO:0042802//identical protein binding;GO:0044389//ubiquitin-like protein ligase binding;GO:0004871//signal transducer activity;GO:0003700//DNA binding transcription factor activity	GO:0001932//regulation of protein phosphorylation;GO:0060337//type I interferon signaling pathway;GO:0090140//regulation of mitochondrial fission;GO:0051607//defense response to virus;GO:0006351//transcription, DNA-templated	K11221//signal transducer and activator of transcription 2	NP_064347.1//signal transducer and activator of transcription 2 [Mus musculus]
231655	2124	76.1063	125.785	0.724871	1.65275	0.00125545	4.23228e-05	Oasl1	GO:0016020//membrane;GO:0005654//nucleoplasm;GO:0005730//nucleolus;GO:0005829//cytosol;GO:0005737//cytoplasm	GO:0003723//RNA binding;GO:0003677//DNA binding;GO:0005524//ATP binding;GO:0016740//transferase activity;GO:0003725//double-stranded RNA binding	GO:0045071//negative regulation of viral genome replication;GO:0051607//defense response to virus;GO:0009615//response to virus;GO:0045087//innate immune response	K14608//2'-5'-oligoadenylate synthase-like protein	EDL19890.1//2'-5' oligoadenylate synthetase-like 1, isoform CRA_a [Mus musculus]
100504687	1968	23.5593	38.751	0.717935	1.64483	0.0982727	0.0107073	2810029C07Rik	NA	NA	NA	NA	EDL18627.1//mCG147632, isoform CRA_b, partial [Mus musculus]
16818	2074	33.4688	55.0284	0.717362	1.64417	0.0418521	0.0033369	Lck	GO:0070062//extracellular exosome;GO:0000242//pericentriolar material;GO:0045121//membrane raft;GO:0031234//extrinsic component of cytoplasmic side of plasma membrane;GO:0001772//immunological synapse	GO:0043548//phosphatidylinositol 3-kinase binding;GO:0042610//CD8 receptor binding;GO:0004715//non-membrane spanning protein tyrosine kinase activity;GO:0005524//ATP binding;GO:0042802//identical protein binding;GO:0019903//protein phosphatase binding;GO:0005102//receptor binding;GO:0051117//ATPase binding;GO:0004722//protein serine/threonine phosphatase activity;GO:0042608//T cell receptor bindi…	GO:0050853//B cell receptor signaling pathway;GO:0042493//response to drug;GO:0016477//cell migration;GO:0038083//peptidyl-tyrosine autophosphorylation;GO:0042127//regulation of cell proliferation;GO:0006882//cellular zinc ion homeostasis;GO:0050870//positive regulation of T cell activation;GO:0007169//transmembrane receptor protein tyrosine kinase signaling pathway;GO:2001244//positive regulatio…	K05856//lymphocyte cell-specific protein tyrosine kinase [EC:2.7.10.2]	XP_005353244.1//PREDICTED: tyrosine-protein kinase Lck isoform X1 [Microtus ochrogaster]
71898	1539	2335.38	3834.27	0.715293	1.64182	5.72846e-42	2.08396e-45	Apol9b	GO:0005576//extracellular region	GO:0008289//lipid binding	GO:0006869//lipid transport;GO:0042157//lipoprotein metabolic process	K14480//apolipoprotein L	EDL29647.1//RIKEN cDNA 2310016F22, isoform CRA_b, partial [Mus musculus];EDL29646.1//RIKEN cDNA 2310016F22, isoform CRA_a, partial [Mus musculus];EDL29648.1//RIKEN cDNA 2310016F22, isoform CRA_c, partial [Mus musculus]
209086	5344	1202.46	1971.49	0.7133	1.63955	2.67166e-26	4.37366e-29	Samd9l	NA	NA	NA	NA	XP_021010545.1//sterile alpha motif domain-containing protein 9-like [Mus caroli]
230751	2152	220.261	361.022	0.712874	1.63907	1.83441e-08	1.63499e-10	Oscp1	GO:0009925//basal plasma membrane	NA	GO:0006810//transport;GO:1903955//positive regulation of protein targeting to mitochondrion	NA	XP_021015932.1//protein OSCP1 [Mus caroli]
76794	888	2.65804	4.35538	0.712435	1.63857	0.270901	0.0480602	Man2c1os	NA	NA	NA	K01191//alpha-mannosidase [EC:3.2.1.24]	EDL25886.1//mCG146259, partial [Mus musculus]
16912	806	153.302	249.701	0.703827	1.62882	4.01058e-06	5.73878e-08	Psmb9	GO:0070062//extracellular exosome;GO:0005634//nucleus;GO:0005829//cytosol;GO:0019774//proteasome core complex, beta-subunit complex;GO:1990111//spermatoproteasome complex;GO:0005839//proteasome core complex	GO:0004298//threonine-type endopeptidase activity	GO:0019882//antigen processing and presentation;GO:0051603//proteolysis involved in cellular protein catabolic process;GO:2000116//regulation of cysteine-type endopeptidase activity	K02741//20S proteasome subunit beta 9 [EC:3.4.25.1]	NP_038613.1//proteasome subunit beta type-9 [Mus musculus]
107747	3098	13.6077	22.13	0.701581	1.62629	0.209508	0.0321636	Aldh1l1	NA	NA	NA	K00289//formyltetrahydrofolate dehydrogenase [EC:1.5.1.6]	XP_005364928.1//PREDICTED: cytosolic 10-formyltetrahydrofolate dehydrogenase [Microtus ochrogaster]
71213	2871	11.3709	18.4275	0.696516	1.62059	0.254456	0.0435845	Cage1	NA	NA	NA	K20283//golgin subfamily A member 4	XP_006516842.1//PREDICTED: cancer-associated gene 1 protein homolog isoform X4 [Mus musculus]
71877	2208	52.8435	85.5014	0.694223	1.61801	0.0122263	0.000674586	Efhc1	GO:0072686//mitotic spindle;GO:0005929//cilium;GO:0005813//centrosome;GO:0005737//cytoplasm;GO:0005930//axoneme;GO:0043025//neuronal cell body	GO:0008022//protein C-terminus binding;GO:0005509//calcium ion binding	GO:0021795//cerebral cortex cell migration;GO:0043065//positive regulation of apoptotic process;GO:0006874//cellular calcium ion homeostasis	K18595//echinoderm microtubule-associated protein-like 1/2	EDL14385.1//mCG7901, partial [Mus musculus]
67295	8500	2.0467	3.3083	0.692791	1.61641	0.246298	0.0411269	Rab3c	GO:0016021//integral component of membrane	NA	NA	K07874//Ras-related protein Rab-1A	CAF92536.1//unnamed protein product [Tetraodon nigroviridis]
241568	3492	43.0024	69.4754	0.692084	1.61562	0.0274072	0.00194955	Lrrc4c	GO:0016020//membrane;GO:0005615//extracellular space;GO:0016021//integral component of membrane;GO:0030054//cell junction;GO:0005737//cytoplasm;GO:0045211//postsynaptic membrane	GO:0004860//protein kinase inhibitor activity	GO:0006469//negative regulation of protein kinase activity;GO:0046426//negative regulation of JAK-STAT cascade;GO:0019221//cytokine-mediated signaling pathway;GO:0050770//regulation of axonogenesis	K07523//netrin-G1 ligand	NP_001101223.1//leucine-rich repeat-containing protein 4C precursor [Rattus norvegicus]
20821	2772	169.609	273.597	0.689842	1.61311	3.64196e-06	5.12299e-08	Trim21	GO:0005654//nucleoplasm;GO:0005622//intracellular;GO:0005737//cytoplasm;GO:0019005//SCF ubiquitin ligase complex	GO:0042802//identical protein binding;GO:0008270//zinc ion binding;GO:0004842//ubiquitin-protein transferase activity	GO:0070206//protein trimerization;GO:0006513//protein monoubiquitination;GO:0090086//negative regulation of protein deubiquitination;GO:1902187//negative regulation of viral release from host cell;GO:0010508//positive regulation of autophagy;GO:0046598//positive regulation of viral entry into host cell;GO:0051091//positive regulation of DNA binding transcription factor activity;GO:0034341//respon…	K10651//tripartite motif-containing protein 21 [EC:2.3.2.27]	AAH10580.1//Tripartite motif-containing 21 [Mus musculus]
17857	2729	222.129	358.247	0.689555	1.61279	1.52666e-07	1.56434e-09	Mx1	GO:0005634//nucleus;GO:0031966//mitochondrial membrane;GO:0005789//endoplasmic reticulum membrane;GO:0048471//perinuclear region of cytoplasm	GO:0005525//GTP binding;GO:0008017//microtubule binding;GO:0003924//GTPase activity	GO:0003374//dynamin family protein polymerization involved in mitochondrial fission;GO:0061025//membrane fusion;GO:0051607//defense response to virus;GO:0009615//response to virus;GO:0045087//innate immune response;GO:0000266//mitochondrial fission	K14754//interferon-induced GTP-binding protein Mx1	XP_021064709.1//LOW QUALITY PROTEIN: interferon-induced GTP-binding protein Mx1-like [Mus pahari];BAE29248.1//unnamed protein product [Mus musculus];NP_034976.1//interferon-induced GTP-binding protein Mx1 [Mus musculus]
15040	1317	1754.02	2827.44	0.688834	1.61198	1.3659e-33	1.15943e-36	H2-T23	GO:0070062//extracellular exosome;GO:0071556//integral component of lumenal side of endoplasmic reticulum membrane;GO:0009986//cell surface;GO:0042612//MHC class I protein complex;GO:0032398//MHC class Ib protein complex;GO:0016021//integral component of membrane;GO:0030670//phagocytic vesicle membrane;GO:0005886//plasma membrane	GO:0046703//natural killer cell lectin-like receptor binding;GO:0030881//beta-2-microglobulin binding;GO:0042605//peptide antigen binding;GO:0005102//receptor binding;GO:0042288//MHC class I protein binding;GO:0042608//T cell receptor binding	GO:0036037//CD8-positive, alpha-beta T cell activation;GO:0002489//antigen processing and presentation of endogenous peptide antigen via MHC class Ib via ER pathway, TAP-dependent;GO:0032759//positive regulation of TRAIL production;GO:0002474//antigen processing and presentation of peptide antigen via MHC class I;GO:0032760//positive regulation of tumor necrosis factor production;GO:0002715//regu…	K06751//major histocompatibility complex, class I	NP_034528.1//H-2 class I histocompatibility antigen, D-37 alpha chain precursor [Mus musculus]
78906	2427	18.6587	29.8681	0.678757	1.60076	0.1901	0.0280199	Misp	GO:0043231//intracellular membrane-bounded organelle;GO:0005856//cytoskeleton;GO:0005925//focal adhesion;GO:0005938//cell cortex;GO:0005886//plasma membrane	GO:0003779//actin binding	GO:0051301//cell division;GO:0007049//cell cycle	K16519//A-kinase anchor protein 2	NP_084494.1//mitotic interactor and substrate of PLK1 [Mus musculus]
629303	1856	13.679	21.8723	0.677145	1.59897	0.253911	0.0434142	Heatr9	NA	NA	GO:0002244//hematopoietic progenitor cell differentiation	NA	NP_001039008.1//protein HEATR9 [Mus musculus]
15951	2302	1870.89	2986.76	0.674857	1.59644	6.94787e-30	8.42523e-33	Ifi204	GO:0016020//membrane;GO:0005634//nucleus;GO:0005654//nucleoplasm;GO:0005730//nucleolus;GO:0005829//cytosol;GO:0016607//nuclear speck;GO:0042405//nuclear inclusion body	GO:0000978//RNA polymerase II proximal promoter sequence-specific DNA binding;GO:0003723//RNA binding;GO:0042802//identical protein binding;GO:0003690//double-stranded DNA binding;GO:0001078//transcriptional repressor activity, RNA polymerase II proximal promoter sequence-specific DNA binding;GO:0003712//transcription cofactor activity;GO:0008134//transcription factor binding;GO:0001047//core pro…	GO:0030308//negative regulation of cell growth;GO:0006357//regulation of transcription from RNA polymerase II promoter;GO:0035458//cellular response to interferon-beta;GO:0048839//inner ear development;GO:0006351//transcription, DNA-templated;GO:0042771//intrinsic apoptotic signaling pathway in response to DNA damage by p53 class mediator;GO:0045669//positive regulation of osteoblast differentiat…	K12971//interferon-activable protein 202;K20914//gamma-interferon-inducible protein 16	NP_032355.2//interferon-activable protein 204 [Mus musculus];XP_006496661.1//PREDICTED: myeloid cell nuclear differentiation antigen-like protein isoform X2 [Mus musculus]
14980	1077	434.012	688.282	0.665267	1.58586	2.15426e-11	1.30617e-13	H2-L	GO:0016020//membrane;GO:0070062//extracellular exosome;GO:0070971//endoplasmic reticulum exit site;GO:0005783//endoplasmic reticulum;GO:0009897//external side of plasma membrane;GO:0030670//phagocytic vesicle membrane;GO:0005797//Golgi medial cisterna;GO:0009986//cell surface;GO:0071556//integral component of lumenal side of endoplasmic reticulum membrane;GO:0042612//MHC class I protein complex;G…	GO:0003723//RNA binding;GO:0046977//TAP binding;GO:0030881//beta-2-microglobulin binding;GO:0042605//peptide antigen binding;GO:0005102//receptor binding;GO:0042608//T cell receptor binding	GO:0010977//negative regulation of neuron projection development;GO:0001916//positive regulation of T cell mediated cytotoxicity;GO:0006955//immune response;GO:0002474//antigen processing and presentation of peptide antigen via MHC class I;GO:0002485//antigen processing and presentation of endogenous peptide antigen via MHC class I via ER pathway, TAP-dependent	K06751//major histocompatibility complex, class I	NP_001254737.1//histocompatibility 2, D region locus L [Mus musculus]
15944	2227	1018.6	1613.63	0.663721	1.58416	1.49545e-22	3.17352e-25	Irgm1	GO:0005765//lysosomal membrane;GO:0005783//endoplasmic reticulum;GO:0042995//cell projection;GO:0005770//late endosome;GO:0031902//late endosome membrane;GO:0030670//phagocytic vesicle membrane;GO:0005764//lysosome;GO:0001891//phagocytic cup;GO:0000139//Golgi membrane;GO:0044754//autolysosome;GO:0005789//endoplasmic reticulum membrane;GO:0005776//autophagosome;GO:0000421//autophagosome membrane	GO:0005525//GTP binding;GO:0003924//GTPase activity	GO:1901098//positive regulation of autophagosome maturation;GO:0035458//cellular response to interferon-beta;GO:0006952//defense response;GO:0075044//autophagy of host cells involved in interaction with symbiont;GO:0060335//positive regulation of interferon-gamma-mediated signaling pathway;GO:0045087//innate immune response;GO:0000045//autophagosome assembly	K14139//immunity-related GTPase family M protein [EC:3.6.5.-]	NP_032352.1//immunity-related GTPase family M protein 1 [Mus musculus];SDA08570.1//Irgm1 [Mus musculus]
14620	1802	42.9001	67.8142	0.660608	1.58075	0.0437095	0.0035168	Gjb3	GO:0043231//intracellular membrane-bounded organelle;GO:0005921//gap junction;GO:0005922//connexin complex;GO:0005911//cell-cell junction;GO:0016021//integral component of membrane;GO:0030054//cell junction;GO:0005737//cytoplasm	NA	GO:0071300//cellular response to retinoic acid;GO:0043588//skin development;GO:0007154//cell communication;GO:0001890//placenta development;GO:0001701//in utero embryonic development;GO:0007283//spermatogenesis	K07622//gap junction beta-3 protein	NP_032152.1//gap junction beta-3 protein [Mus musculus]
236573	3633	745.723	1176.25	0.657481	1.57733	3.83891e-12	1.97846e-14	Gbp9	GO:0070062//extracellular exosome;GO:0031410//cytoplasmic vesicle;GO:0020005//symbiont-containing vacuole membrane	GO:0005525//GTP binding;GO:0003924//GTPase activity	GO:0071346//cellular response to interferon-gamma;GO:0044406//adhesion of symbiont to host;GO:0035458//cellular response to interferon-beta;GO:0042832//defense response to protozoan;GO:0071222//cellular response to lipopolysaccharide;GO:0050830//defense response to Gram-positive bacterium	K20908//guanylate-binding protein 6	NP_766365.1//guanylate binding protein family, member 9 [Mus musculus];XP_011247688.1//PREDICTED: guanylate binding protein 6 isoform X2 [Mus musculus];XP_011247687.1//PREDICTED: guanylate binding protein 6 isoform X1 [Mus musculus]
68701	775	1.28674	2.02841	0.656623	1.57639	0.190673	0.0281275	Ppp1r27	NA	GO:0004864//protein phosphatase inhibitor activity;GO:0019902//phosphatase binding	GO:0010923//negative regulation of phosphatase activity	K17566//protein phosphatase 1 regulatory subunit 27	EDL34764.1//mCG144859, partial [Mus musculus]
71586	5519	696.347	1094.7	0.652656	1.57206	1.109e-14	4.37065e-17	Ifih1	GO:0005634//nucleus;GO:0005737//cytoplasm	GO:0003677//DNA binding;GO:0005524//ATP binding;GO:0042802//identical protein binding;GO:0004386//helicase activity;GO:0003725//double-stranded RNA binding;GO:0016787//hydrolase activity;GO:0008270//zinc ion binding;GO:0043021//ribonucleoprotein complex binding;GO:0003727//single-stranded RNA binding	GO:0016925//protein sumoylation;GO:0032728//positive regulation of interferon-beta production;GO:0032727//positive regulation of interferon-alpha production;GO:0051607//defense response to virus;GO:0071360//cellular response to exogenous dsRNA;GO:1904469//positive regulation of tumor necrosis factor secretion;GO:0060760//positive regulation of response to cytokine stimulus;GO:0035549//positive re…	K12647//interferon-induced helicase C domain-containing protein 1 [EC:3.6.4.13]	NP_082111.2//interferon-induced helicase C domain-containing protein 1 isoform 1 [Mus musculus];NP_001157949.1//interferon-induced helicase C domain-containing protein 1 isoform 2 [Mus musculus]
16913	1223	528.381	826.537	0.6455	1.56428	3.09792e-12	1.55901e-14	Psmb8	GO:0070062//extracellular exosome;GO:0005634//nucleus;GO:0000502//proteasome complex;GO:0005829//cytosol;GO:0019774//proteasome core complex, beta-subunit complex;GO:1990111//spermatoproteasome complex;GO:0005839//proteasome core complex	GO:0004298//threonine-type endopeptidase activity	GO:0052548//regulation of endopeptidase activity;GO:0019882//antigen processing and presentation;GO:0051603//proteolysis involved in cellular protein catabolic process;GO:0045444//fat cell differentiation	K02740//20S proteasome subunit beta 8 [EC:3.4.25.1]	XP_005360485.1//PREDICTED: proteasome subunit beta type-8 [Microtus ochrogaster]
16819	853	193.493	302.057	0.642542	1.56108	1.74417e-05	2.99278e-07	Lcn2	GO:0070062//extracellular exosome;GO:0005615//extracellular space;GO:0005829//cytosol;GO:0005576//extracellular region	GO:0002020//protease binding;GO:0005506//iron ion binding;GO:0042803//protein homodimerization activity;GO:0005215//transporter activity;GO:0036094//small molecule binding	GO:0006879//cellular iron ion homeostasis;GO:0097192//extrinsic apoptotic signaling pathway in absence of ligand;GO:0071222//cellular response to lipopolysaccharide;GO:0071356//cellular response to tumor necrosis factor;GO:0031346//positive regulation of cell projection organization;GO:0071347//cellular response to interleukin-1;GO:0031669//cellular response to nutrient levels;GO:0045087//innate …	K21129//lipocalin 2	NP_032517.1//neutrophil gelatinase-associated lipocalin precursor [Mus musculus]
67138	5279	944.606	1473.11	0.641079	1.5595	2.33352e-16	8.06468e-19	Herc6	GO:0005634//nucleus;GO:0005829//cytosol;GO:0005737//cytoplasm	GO:0061630//ubiquitin protein ligase activity;GO:0004842//ubiquitin-protein transferase activity;GO:0030332//cyclin binding	GO:0002244//hematopoietic progenitor cell differentiation;GO:0016567//protein ubiquitination;GO:0045087//innate immune response	K10614//E3 ubiquitin-protein ligase HERC3 [EC:2.3.2.26];K10615//E3 ubiquitin-protein ligase HERC4 [EC:2.3.2.26]	NP_080268.1//E3 ISG15--protein ligase Herc6 [Mus musculus]
231507	696	59.1458	92.1262	0.639336	1.55761	0.0208072	0.00133853	Plac8	GO:0005634//nucleus	GO:0003682//chromatin binding	GO:0009409//response to cold;GO:0045944//positive regulation of transcription from RNA polymerase II promoter;GO:0050873//brown fat cell differentiation;GO:0040015//negative regulation of multicellular organism growth;GO:0043066//negative regulation of apoptotic process;GO:0042742//defense response to bacterium;GO:0008284//positive regulation of cell proliferation	NA	NP_631937.1//placenta-specific gene 8 protein [Mus musculus]
71701	2704	943.656	1468.03	0.637552	1.55569	6.93002e-20	1.97484e-22	Pnpt1	GO:0045025//mitochondrial degradosome;GO:0005634//nucleus;GO:0042788//polysomal ribosome;GO:0005829//cytosol;GO:0005758//mitochondrial intermembrane space;GO:0005739//mitochondrion;GO:0005789//endoplasmic reticulum membrane;GO:0005737//cytoplasm	GO:0003723//RNA binding;GO:0008266//poly(U) RNA binding;GO:0035198//miRNA binding;GO:0004654//polyribonucleotide nucleotidyltransferase activity;GO:0034046//poly(G) binding;GO:0000175//3'-5'-exoribonuclease activity	GO:0045926//negative regulation of growth;GO:0097421//liver regeneration;GO:0043631//RNA polyadenylation;GO:0051260//protein homooligomerization;GO:2000627//positive regulation of miRNA catabolic process;GO:0035458//cellular response to interferon-beta;GO:0070584//mitochondrion morphogenesis;GO:0060416//response to growth hormone;GO:0000957//mitochondrial RNA catabolic process;GO:0070207//protein…	K00962//polyribonucleotide nucleotidyltransferase [EC:2.7.7.8]	NP_082145.1//polyribonucleotide nucleotidyltransferase 1, mitochondrial precursor [Mus musculus]
243771	3322	1918.59	2977.04	0.633835	1.55168	4.58949e-25	8.90461e-28	Parp12	GO:0005634//nucleus	GO:0003723//RNA binding;GO:0046872//metal ion binding;GO:0003950//NAD+ ADP-ribosyltransferase activity	NA	K15259//poly [ADP-ribose] polymerase 7/11/12/13 [EC:2.4.2.30]	NP_766481.2//poly [ADP-ribose] polymerase 12 [Mus musculus]
319236	3660	551.202	854.9	0.633174	1.55097	7.8055e-12	4.40133e-14	Trim12c	GO:0000932//P-body;GO:0005737//cytoplasm	GO:0030674//protein binding, bridging;GO:0042802//identical protein binding;GO:0008270//zinc ion binding;GO:0042803//protein homodimerization activity;GO:0004842//ubiquitin-protein transferase activity;GO:0008329//signaling pattern recognition receptor activity;GO:0019901//protein kinase binding	GO:0070534//protein K63-linked ubiquitination;GO:0070206//protein trimerization;GO:0051092//positive regulation of NF-kappaB transcription factor activity;GO:0002218//activation of innate immune response;GO:0051607//defense response to virus;GO:1902187//negative regulation of viral release from host cell;GO:0046597//negative regulation of viral entry into host cell;GO:0043123//positive regulation…	K10648//tripartite motif-containing protein 5 [EC:2.3.2.27]	NP_783608.3//tripartite motif-containing 12C [Mus musculus]
16165	2257	44.8809	69.3727	0.628265	1.5457	0.0623778	0.00566933	Il13ra2	GO:0016021//integral component of membrane;GO:0005576//extracellular region	GO:0004896//cytokine receptor activity	GO:0016064//immunoglobulin mediated immune response;GO:0002638//negative regulation of immunoglobulin production;GO:0043305//negative regulation of mast cell degranulation	K05077//interleukin 13 receptor alpha-2	NP_032382.1//interleukin-13 receptor subunit alpha-2 isoform 1 precursor [Mus musculus];XP_021044239.1//interleukin-13 receptor subunit alpha-2 isoform X2 [Mus pahari]
547253	7251	1472.67	2270.16	0.624353	1.54152	0.000103251	2.21615e-06	Parp14	GO:0016020//membrane;GO:0005634//nucleus;GO:0005829//cytosol;GO:0005737//cytoplasm	GO:0003723//RNA binding;GO:0070403//NAD+ binding;GO:0003950//NAD+ ADP-ribosyltransferase activity;GO:0019899//enzyme binding	GO:0006355//regulation of transcription, DNA-templated;GO:0060336//negative regulation of interferon-gamma-mediated signaling pathway;GO:0006351//transcription, DNA-templated;GO:0070212//protein poly-ADP-ribosylation;GO:0010629//negative regulation of gene expression;GO:0042532//negative regulation of tyrosine phosphorylation of STAT protein;GO:0042531//positive regulation of tyrosine phosphoryla…	K15261//poly [ADP-ribose] polymerase 10/14/15 [EC:2.4.2.30]	NP_001034619.2//poly [ADP-ribose] polymerase 14 [Mus musculus]
18414	4835	762.847	1175.67	0.624019	1.54116	3.72502e-15	1.35513e-17	Osmr	GO:0005887//integral component of plasma membrane;GO:0009897//external side of plasma membrane;GO:0016324//apical plasma membrane;GO:0005900//oncostatin-M receptor complex;GO:0016021//integral component of membrane	GO:0004924//oncostatin-M receptor activity;GO:0019955//cytokine binding;GO:0004896//cytokine receptor activity;GO:0019838//growth factor binding	GO:0038165//oncostatin-M-mediated signaling pathway;GO:0034097//response to cytokine;GO:0007166//cell surface receptor signaling pathway;GO:0008284//positive regulation of cell proliferation	K05057//oncostatin M receptor	EDL03351.1//oncostatin M receptor, isoform CRA_a, partial [Mus musculus]
66141	648	4672.38	7187.72	0.621375	1.53834	1.91581e-32	1.74239e-35	Ifitm3	GO:0005765//lysosomal membrane;GO:0070062//extracellular exosome;GO:0005634//nucleus;GO:0005783//endoplasmic reticulum;GO:0031410//cytoplasmic vesicle;GO:0031902//late endosome membrane;GO:0005737//cytoplasm;GO:0009986//cell surface;GO:0016021//integral component of membrane;GO:0045177//apical part of cell;GO:0005886//plasma membrane	NA	GO:0035456//response to interferon-beta;GO:0060337//type I interferon signaling pathway;GO:0051607//defense response to virus;GO:0046597//negative regulation of viral entry into host cell;GO:0035455//response to interferon-alpha;GO:0045071//negative regulation of viral genome replication;GO:0006898//receptor-mediated endocytosis;GO:0034341//response to interferon-gamma;GO:0032897//negative regula…	K06566//interferon induced transmembrane protein	NP_079654.1//interferon-induced transmembrane protein 3 [Mus musculus]
74153	3162	651.563	1002.22	0.621227	1.53818	4.35429e-12	2.29687e-14	Uba7	GO:0005737//cytoplasm	GO:0005524//ATP binding;GO:0019782//ISG15 activating enzyme activity;GO:0004839//ubiquitin activating enzyme activity;GO:0004842//ubiquitin-protein transferase activity	GO:0006511//ubiquitin-dependent protein catabolic process;GO:0032020//ISG15-protein conjugation;GO:0006464//cellular protein modification process;GO:0019941//modification-dependent protein catabolic process;GO:0006974//cellular response to DNA damage stimulus	K10698//ubiquitin-activating enzyme E1-like [EC:6.2.1.45]	XP_006243804.1//PREDICTED: ubiquitin-like modifier-activating enzyme 7 isoform X2 [Rattus norvegicus];NP_076227.1//ubiquitin-like modifier-activating enzyme 7 [Mus musculus]
626055	1547	17.5164	26.9135	0.619624	1.53647	0.272989	0.0485918	Gm15645	GO:0005829//cytosol;GO:0005737//cytoplasm;GO:0048471//perinuclear region of cytoplasm	GO:0004586//ornithine decarboxylase activity;GO:0042803//protein homodimerization activity	GO:0006595//polyamine metabolic process;GO:0001822//kidney development;GO:0042176//regulation of protein catabolic process;GO:0009446//putrescine biosynthetic process;GO:0009615//response to virus;GO:0033387//putrescine biosynthetic process from ornithine;GO:0008284//positive regulation of cell proliferation	K01581//ornithine decarboxylase [EC:4.1.1.17]	ELW72035.1//Ornithine decarboxylase [Tupaia chinensis]
15024	2889	210.955	323.609	0.617314	1.53402	8.64124e-06	1.36223e-07	H2-T10	GO:0016021//integral component of membrane;GO:0005886//plasma membrane	GO:0042605//peptide antigen binding;GO:0005102//receptor binding	GO:0002474//antigen processing and presentation of peptide antigen via MHC class I	K06751//major histocompatibility complex, class I	AAA39695.1//MHC H2-TL-T10-129 [Mus musculus];AAA39694.1//MHC H2-TL-T10-b [Mus musculus]
16169	1539	25.0924	38.4791	0.616825	1.5335	0.187767	0.0276192	Il15ra	GO:0031965//nuclear membrane;GO:0005615//extracellular space;GO:0031410//cytoplasmic vesicle;GO:0016021//integral component of membrane;GO:0005886//plasma membrane	NA	GO:0010977//negative regulation of neuron projection development;GO:0007259//JAK-STAT cascade;GO:0031667//response to nutrient levels;GO:0032825//positive regulation of natural killer cell differentiation	K05074//interleukin 15 receptor alpha	EDL08022.1//interleukin 15 receptor, alpha chain, isoform CRA_c, partial [Mus musculus];EDL08028.1//interleukin 15 receptor, alpha chain, isoform CRA_i, partial [Mus musculus];EDL08023.1//interleukin 15 receptor, alpha chain, isoform CRA_d, partial [Mus musculus];EDL08024.1//interleukin 15 receptor, alpha chain, isoform CRA_e, partial [Mus musculus];EDL08027.1//interleukin 15 receptor, alpha chai…
80285	3564	1085.34	1663.14	0.615763	1.53237	3.58613e-21	8.47991e-24	Parp9	GO:0016020//membrane;GO:0005634//nucleus;GO:0005654//nucleoplasm;GO:0005737//cytoplasm;GO:0005829//cytosol;GO:0043234//protein complex;GO:0005739//mitochondrion;GO:0090734//site of DNA damage	GO:0042393//histone binding;GO:0097677//STAT family protein binding;GO:0003950//NAD+ ADP-ribosyltransferase activity;GO:0072570//ADP-D-ribose binding;GO:0004857//enzyme inhibitor activity;GO:0044389//ubiquitin-like protein ligase binding;GO:0001191//transcriptional repressor activity, RNA polymerase II transcription factor binding;GO:0019899//enzyme binding	GO:1900182//positive regulation of protein localization to nucleus;GO:0060335//positive regulation of interferon-gamma-mediated signaling pathway;GO:0035563//positive regulation of chromatin binding;GO:0010629//negative regulation of gene expression;GO:0010608//posttranscriptional regulation of gene expression;GO:2001034//positive regulation of double-strand break repair via nonhomologous end joi…	K15260//poly [ADP-ribose] polymerase 9 [EC:2.4.2.30]	XP_006522818.1//PREDICTED: poly [ADP-ribose] polymerase 9 isoform X1 [Mus musculus];NP_084529.1//poly [ADP-ribose] polymerase 9 [Mus musculus]
69217	2678	240.2	364.354	0.601106	1.51688	3.47673e-06	4.82733e-08	Plekha4	GO:0016020//membrane;GO:0005737//cytoplasm	GO:0032266//phosphatidylinositol-3-phosphate binding	NA	K20642//Rho GTPase-activating protein 22/24/25;K17536//connector enhancer of kinase suppressor of Ras 2	XP_006541221.1//PREDICTED: pleckstrin homology domain-containing family A member 4 isoform X1 [Mus musculus];XP_006541227.1//PREDICTED: pleckstrin homology domain-containing family A member 4 isoform X5 [Mus musculus];XP_006541224.1//PREDICTED: pleckstrin homology domain-containing family A member 4 isoform X3 [Mus musculus];XP_006541232.1//PREDICTED: pleckstrin homology domain-containing family …
100702	4329	248.385	375.882	0.597705	1.51331	4.33365e-05	8.51332e-07	Gbp6	GO:0070062//extracellular exosome;GO:0031410//cytoplasmic vesicle;GO:0020005//symbiont-containing vacuole membrane	GO:0005525//GTP binding;GO:0003924//GTPase activity	GO:0071346//cellular response to interferon-gamma;GO:0044406//adhesion of symbiont to host;GO:0035458//cellular response to interferon-beta;GO:0042832//defense response to protozoan;GO:0071222//cellular response to lipopolysaccharide;GO:0050830//defense response to Gram-positive bacterium	K20908//guanylate-binding protein 6	AAH57969.1//Macrophage activation 2 like [Mus musculus];XP_011247688.1//PREDICTED: guanylate binding protein 6 isoform X2 [Mus musculus];NP_919317.2//guanylate binding protein 6 [Mus musculus];EDL20201.1//mCG3631, isoform CRA_a [Mus musculus]
212398	2176	112.61	169.101	0.586548	1.50165	0.00543312	0.000242782	Frat2	NA	NA	GO:0016055//Wnt signaling pathway	K03096//frequently rearranged in advanced T-cell lymphomas 2	NP_808271.1//GSK-3-binding protein FRAT2 [Mus musculus]
14972	1669	6088.41	9135.49	0.585416	1.50047	6.17826e-30	6.74278e-33	H2-K1	NA	NA	NA	K06751//major histocompatibility complex, class I	AAA39553.1//MHC H-2K antigen [Mus musculus]
68493	3632	123.613	92.5989	-0.41676	0.749105	0.138208	0.0175724	Ndufaf4	GO:0005739//mitochondrion;GO:0031966//mitochondrial membrane	GO:0005516//calmodulin binding	GO:0032981//mitochondrial respiratory chain complex I assembly;GO:0043066//negative regulation of apoptotic process;GO:0010257//NADH dehydrogenase complex assembly;GO:0008284//positive regulation of cell proliferation	K18161//NADH dehydrogenase [ubiquinone] 1 alpha subcomplex assembly factor 4	NP_081018.1//NADH dehydrogenase [ubiquinone] 1 alpha subcomplex assembly factor 4 [Mus musculus]
641376	2920	289.188	216.511	-0.417567	0.748686	0.00690065	0.000331372	Tomm40l	GO:0043234//protein complex;GO:0005741//mitochondrial outer membrane	NA	GO:0055085//transmembrane transport	K11518//mitochondrial import receptor subunit TOM40	XP_016065913.1//PREDICTED: mitochondrial import receptor subunit TOM40B isoform X1 [Miniopterus natalensis];XP_007485282.2//PREDICTED: mitochondrial import receptor subunit TOM40B [Monodelphis domestica]
19691	3353	370.565	277.247	-0.418557	0.748173	0.00511667	0.000223307	Recql	GO:0016020//membrane;GO:0005634//nucleus;GO:0005654//nucleoplasm;GO:0005694//chromosome;GO:0005737//cytoplasm	GO:0003677//DNA binding;GO:0005524//ATP binding;GO:0003676//nucleic acid binding;GO:0008026//ATP-dependent helicase activity;GO:0036310//annealing helicase activity;GO:0009378//four-way junction helicase activity;GO:0043140//ATP-dependent 3'-5' DNA helicase activity;GO:0003678//DNA helicase activity	GO:0000733//DNA strand renaturation;GO:0000724//double-strand break repair via homologous recombination;GO:0006310//DNA recombination	K10899//ATP-dependent DNA helicase Q1 [EC:3.6.4.12]	NP_001191835.1//ATP-dependent DNA helicase Q1 isoform 2 [Mus musculus];EDL10639.1//RecQ protein-like, isoform CRA_c, partial [Mus musculus];BAA75086.1//DNA helicase Q1 [Mus musculus]
12443	3796	2597.32	1942.94	-0.41878	0.748057	0.0136206	0.000774675	Ccnd1	GO:0016020//membrane;GO:0005634//nucleus;GO:0005654//nucleoplasm;GO:0005622//intracellular;GO:0005737//cytoplasm;GO:0000307//cyclin-dependent protein kinase holoenzyme complex;GO:0017053//transcriptional repressor complex;GO:0005829//cytosol;GO:0005923//bicellular tight junction	GO:0003714//transcription corepressor activity;GO:0016301//kinase activity;GO:0042826//histone deacetylase binding;GO:0016538//cyclin-dependent protein serine/threonine kinase regulator activity;GO:0019901//protein kinase binding;GO:0004693//cyclin-dependent protein serine/threonine kinase activity;GO:0004672//protein kinase activity;GO:0008134//transcription factor binding;GO:0019899//enzyme bin…	GO:0031100//animal organ regeneration;GO:2000045//regulation of G1/S transition of mitotic cell cycle;GO:0097421//liver regeneration;GO:0032026//response to magnesium ion;GO:0030857//negative regulation of epithelial cell differentiation;GO:0043627//response to estrogen;GO:0070141//response to UV-A;GO:0045471//response to ethanol;GO:0071310//cellular response to organic substance;GO:0032355//resp…	K04503//G1/S-specific cyclin-D1	NP_031657.1//G1/S-specific cyclin-D1 [Mus musculus]
223773	5403	570.093	426.121	-0.419933	0.747459	0.000136283	3.08212e-06	Zbed4	GO:0005634//nucleus;GO:0005654//nucleoplasm;GO:0005737//cytoplasm	GO:0003677//DNA binding;GO:0046872//metal ion binding;GO:0000977//RNA polymerase II regulatory region sequence-specific DNA binding;GO:0003700//DNA binding transcription factor activity;GO:0046983//protein dimerization activity	GO:0006357//regulation of transcription from RNA polymerase II promoter	K21769//myb-related protein B;K19526//vacuolar protein sorting-associated protein 13B;K20175//ankyrin repeat domain-containing protein 27;K14312//nuclear pore complex protein Nup155;K06496//selectin, platele	NP_852077.1//zinc finger BED domain-containing protein 4 [Mus musculus]
170439	5951	1003.83	749.821	-0.420901	0.746958	5.81925e-07	6.63323e-09	Elovl6	GO:0005783//endoplasmic reticulum;GO:0030176//integral component of endoplasmic reticulum membrane;GO:0016021//integral component of membrane;GO:0005789//endoplasmic reticulum membrane	GO:0009922//fatty acid elongase activity;GO:0102336//3-oxo-arachidoyl-CoA synthase activity;GO:0102756//very-long-chain 3-ketoacyl-CoA synthase activity;GO:0102337//3-oxo-cerotoyl-CoA synthase activity;GO:0016747//transferase activity, transferring acyl groups other than amino-acyl groups;GO:0102338//3-oxo-lignoceronyl-CoA synthase activity	GO:0019367//fatty acid elongation, saturated fatty acid;GO:0030497//fatty acid elongation;GO:0006636//unsaturated fatty acid biosynthetic process;GO:0042759//long-chain fatty acid biosynthetic process;GO:0034626//fatty acid elongation, polyunsaturated fatty acid;GO:0030148//sphingolipid biosynthetic process;GO:0035338//long-chain fatty-acyl-CoA biosynthetic process;GO:0042761//very long-chain fat…	K10203//elongation of very long chain fatty acids protein 6 [EC:2.3.1.199]	NP_599210.1//elongation of very long chain fatty acids protein 6 [Rattus norvegicus]
80909	4807	746.424	557.303	-0.421533	0.746631	2.4233e-05	4.33441e-07	Gatsl2	GO:0005829//cytosol	GO:0042802//identical protein binding	GO:1904262//negative regulation of TORC1 signaling	K19944//TBC1 domain family member 10	NP_109644.2//cytosolic arginine sensor for mTORC1 subunit 2 [Mus musculus];XP_021042484.1//cytosolic arginine sensor for mTORC1 subunit 2 [Mus pahari]
23955	4205	453.19	338.302	-0.421806	0.74649	0.000729467	2.23798e-05	Nek4	GO:0036064//ciliary basal body;GO:0005929//cilium;GO:0035869//ciliary transition zone;GO:0035253//ciliary rootlet;GO:0097014//ciliary plasm;GO:0005737//cytoplasm	GO:0004674//protein serine/threonine kinase activity;GO:0005524//ATP binding;GO:0004672//protein kinase activity;GO:0030145//manganese ion binding	GO:0023014//signal transduction by protein phosphorylation;GO:0000278//mitotic cell cycle;GO:0007346//regulation of mitotic cell cycle;GO:0006468//protein phosphorylation;GO:0032147//activation of protein kinase activity;GO:2001020//regulation of response to DNA damage stimulus;GO:0045893//positive regulation of transcription, DNA-templated;GO:0051301//cell division;GO:2000772//regulation of cell…	K08857//NIMA (never in mitosis gene a)-related kinase 1/4/5 [EC:2.7.11.1]	EDL24779.1//NIMA (never in mitosis gene a)-related expressed kinase 4, isoform CRA_b, partial [Mus musculus];EDL24778.1//NIMA (never in mitosis gene a)-related expressed kinase 4, isoform CRA_a, partial [Mus musculus]
102075	4167	235.495	175.743	-0.422235	0.746268	0.02412	0.00162769	Plekhg4	NA	GO:0005089//Rho guanyl-nucleotide exchange factor activity	GO:0090630//activation of GTPase activity;GO:0035023//regulation of Rho protein signal transduction	K20685//guanine nucleotide exchange factor MCF2;K20690//Rho guanine nucleotide exchange factor 25;K08810//triple functional domain protein [EC:2.7.11.1];K18655//ATP-dependent RNA helicase DDX19/DBP5 [EC:3.6.4.13]	NP_001074802.1//puratrophin-1 [Mus musculus];XP_021075878.1//puratrophin-1 [Mus pahari]
20515	3262	1473.46	1098.82	-0.423254	0.745741	7.54077e-09	6.26378e-11	Slc20a1	GO:0005887//integral component of plasma membrane;GO:0005886//plasma membrane	GO:0015319//sodium:inorganic phosphate symporter activity;GO:0005315//inorganic phosphate transmembrane transporter activity;GO:0004871//signal transducer activity;GO:0005316//high-affinity inorganic phosphate:sodium symporter activity	GO:0043123//positive regulation of I-kappaB kinase/NF-kappaB signaling	K14640//solute carrier family 20 (sodium-dependent phosphate transporter)	NP_056562.1//sodium-dependent phosphate transporter 1 isoform 1 [Mus musculus];NP_001153065.1//sodium-dependent phosphate transporter 1 isoform 2 [Mus musculus]
211986	2971	445.571	331.252	-0.427728	0.743432	0.000712246	2.16787e-05	Tmem18	GO:0031965//nuclear membrane;GO:0016021//integral component of membrane;GO:0005737//cytoplasm	GO:0003677//DNA binding	GO:0016477//cell migration;GO:0006351//transcription, DNA-templated	K22145//transmembrane protein 18	NP_742046.2//transmembrane protein 18 [Mus musculus]
21341	3255	123.918	92.101	-0.428102	0.743239	0.114231	0.0132426	Taf1c	GO:0005654//nucleoplasm;GO:0005730//nucleolus;GO:0001650//fibrillar center;GO:0000120//RNA polymerase I transcription factor complex	GO:0001164//RNA polymerase I CORE element sequence-specific DNA binding	GO:0006361//transcription initiation from RNA polymerase I promoter;GO:0006360//transcription from RNA polymerase I promoter;GO:0000183//chromatin silencing at rDNA	K15214//TATA box-binding protein-associated factor RNA polymerase I subunit C	NP_067416.2//TATA box-binding protein-associated factor RNA polymerase I subunit C [Mus musculus]
50708	725	111.954	83.1686	-0.428792	0.742884	0.124922	0.0150843	Hist1h1c	GO:0005634//nucleus;GO:0035327//transcriptionally active chromatin;GO:0005719//nuclear euchromatin;GO:0000786//nucleosome	GO:0003723//RNA binding;GO:0003677//DNA binding;GO:0031490//chromatin DNA binding	GO:0000122//negative regulation of transcription from RNA polymerase II promoter;GO:0098532//histone H3-K27 trimethylation;GO:0006357//regulation of transcription from RNA polymerase II promoter;GO:0006334//nucleosome assembly;GO:0080182//histone H3-K4 trimethylation;GO:0016584//nucleosome positioning	K11275//histone H1/5	NP_056601.1//histone H1.2 [Mus musculus]
329628	16109	152.913	113.538	-0.429546	0.742495	0.18106	0.0262375	Fat4	GO:0070062//extracellular exosome;GO:0005622//intracellular;GO:0016021//integral component of membrane;GO:0045177//apical part of cell;GO:0005886//plasma membrane	GO:0005509//calcium ion binding	GO:0001822//kidney development;GO:0035329//hippo signaling;GO:0043931//ossification involved in bone maturation;GO:0003007//heart morphogenesis;GO:0022008//neurogenesis;GO:0001658//branching involved in ureteric bud morphogenesis;GO:0021987//cerebral cortex development;GO:0007009//plasma membrane organization;GO:0008543//fibroblast growth factor receptor signaling pathway;GO:0072307//regulation o…	K16669//protocadherin Fat 4	NP_899044.3//protocadherin Fat 4 precursor [Mus musculus]
210126	15043	2813.46	2087.53	-0.43055	0.741979	0.0376205	0.00292652	Lpp	GO:0005634//nucleus;GO:0005925//focal adhesion;GO:0005829//cytosol	GO:0046872//metal ion binding	GO:0007155//cell adhesion	K16676//lipoma-prefererred partner	NP_848780.3//lipoma-preferred partner homolog isoform 1 [Mus musculus];NP_001139426.1//lipoma-preferred partner homolog isoform 2 [Mus musculus]
66355	1584	128.529	95.3118	-0.431369	0.741558	0.089728	0.0094322	Gmpr	GO:1902560//GMP reductase complex	GO:0046872//metal ion binding;GO:0003920//GMP reductase activity	GO:0006144//purine nucleobase metabolic process;GO:0006163//purine nucleotide metabolic process;GO:0009117//nucleotide metabolic process	K00364//GMP reductase [EC:1.7.1.7]	NP_079784.1//GMP reductase 1 [Mus musculus]
319670	10136	68.7071	50.8969	-0.432882	0.74078	0.26288	0.0458351	Eml5	GO:0070062//extracellular exosome	NA	NA	K18597//echinoderm microtubule-associated protein-like 5	NP_001003402.2//echinoderm microtubule-associated protein-like 5 [Rattus norvegicus]
11733	7132	179.051	132.634	-0.432923	0.740759	0.0472034	0.00388704	Ank1	GO:0016020//membrane;GO:0005634//nucleus;GO:0030673//axolemma;GO:0016529//sarcoplasmic reticulum;GO:0030863//cortical cytoskeleton;GO:0030018//Z disc;GO:0031430//M band;GO:0014731//spectrin-associated cytoskeleton;GO:0042383//sarcolemma;GO:0005886//plasma membrane;GO:0045211//postsynaptic membrane	GO:0051117//ATPase binding;GO:0019899//enzyme binding;GO:0008093//cytoskeletal adaptor activity;GO:0030507//spectrin binding	GO:0007165//signal transduction;GO:0072659//protein localization to plasma membrane;GO:0010638//positive regulation of organelle organization;GO:0006779//porphyrin-containing compound biosynthetic process;GO:0048821//erythrocyte development;GO:0055072//iron ion homeostasis;GO:0006888//ER to Golgi vesicle-mediated transport;GO:0015672//monovalent inorganic cation transport	K10380//ankyrin	NP_001104253.1//ankyrin-1 isoform 1 [Mus musculus];NP_001264215.1//ankyrin-1 isoform 6 [Mus musculus];XP_006509052.1//PREDICTED: ankyrin-1 isoform X1 [Mus musculus];XP_006509056.1//PREDICTED: ankyrin-1 isoform X5 [Mus musculus];NP_001264209.1//ankyrin-1 isoform 3 [Mus musculus];XP_006509064.1//PREDICTED: ankyrin-1 isoform X13 [Mus musculus];NP_001264218.1//ankyrin-1 isoform 7 [Mus musculus];XP_02…
211945	6451	79.2383	58.5857	-0.435651	0.73936	0.216215	0.033669	Plekhh1	GO:0005856//cytoskeleton	NA	NA	K12559//myosin X;K10417//dynein light intermediate chain 2, cytosolic	BAC65746.1//mKIAA1200 protein, partial [Mus musculus]
75560	10739	3987.31	2943.91	-0.437681	0.73832	0.00519774	0.000228167	Ep400	GO:0000812//Swr1 complex;GO:0035267//NuA4 histone acetyltransferase complex;GO:0016607//nuclear speck	GO:0003677//DNA binding;GO:1990405//protein antigen binding;GO:0005524//ATP binding;GO:0003682//chromatin binding;GO:0004386//helicase activity	GO:0043967//histone H4 acetylation;GO:0043968//histone H2A acetylation	K11320//E1A-binding protein p400 [EC:3.6.4.-]	EDL20009.1//E1A binding protein p400, isoform CRA_c, partial [Mus musculus];XP_015858094.1//PREDICTED: E1A-binding protein p400 isoform X8 [Peromyscus maniculatus bairdii];XP_015858091.1//PREDICTED: E1A-binding protein p400 isoform X5 [Peromyscus maniculatus bairdii];XP_015858096.1//PREDICTED: E1A-binding protein p400 isoform X11 [Peromyscus maniculatus bairdii];NP_083613.2//E1A-binding protein p…
23966	13393	1137.91	838.84	-0.439916	0.737178	0.0988874	0.0107923	Tenm4	GO:0016021//integral component of membrane	NA	GO:0007165//signal transduction;GO:0097264//self proteolysis;GO:0048666//neuron development	K06252//tenascin;K20476//RAB6A-GEF complex partner protein 1	XP_015197076.1//PREDICTED: teneurin-4 [Lepisosteus oculatus];XP_012599948.1//teneurin-4 isoform X2 [Microcebus murinus];XP_009896977.1//PREDICTED: teneurin-4 [Picoides pubescens];NP_001096158.1//teneurin-4 [Xenopus tropicalis];XP_018105867.1//PREDICTED: teneurin-4-like [Xenopus laevis];XP_015244034.1//PREDICTED: teneurin-4 isoform X9 [Cyprinodon variegatus];AAC31807.1//DOC4 [Mus musculus]
18105	3904	817.182	601.239	-0.44272	0.735746	1.71445e-06	2.19335e-08	Nqo2	GO:0070062//extracellular exosome;GO:0005654//nucleoplasm;GO:0005829//cytosol	GO:0009055//electron transfer activity;GO:0001512//dihydronicotinamide riboside quinone reductase activity;GO:1904408//melatonin binding;GO:0042803//protein homodimerization activity;GO:0016661//oxidoreductase activity, acting on other nitrogenous compounds as donors;GO:0031404//chloride ion binding;GO:1905594//resveratrol binding;GO:0008270//zinc ion binding;GO:0071949//FAD binding;GO:0016491//o…	GO:0043525//positive regulation of neuron apoptotic process;GO:0007613//memory;GO:2000379//positive regulation of reactive oxygen species metabolic process;GO:0070374//positive regulation of ERK1 and ERK2 cascade;GO:0055114//oxidation-reduction process;GO:1904707//positive regulation of vascular smooth muscle cell proliferation	K08071//ribosyldihydronicotinamide dehydrogenase (quinone) [EC:1.10.5.1]	NP_064678.1//ribosyldihydronicotinamide dehydrogenase [quinone] isoform 1 [Mus musculus];BAB25683.1//unnamed protein product, partial [Mus musculus]
27528	2121	101.106	74.3695	-0.44309	0.735557	0.15975	0.0219387	Nrep	GO:0005737//cytoplasm	NA	NA	K15190//7SK snRNA methylphosphate capping enzyme [EC:2.1.1.-]	EDK97073.1//DNA segment, human D4S114, isoform CRA_b, partial [Mus musculus];KYM77888.1//hypothetical protein ALC53_11899, partial [Atta colombica]
12288	13437	157.125	115.465	-0.444459	0.73486	0.0582233	0.00514313	Cacna1c	GO:0030315//T-tubule;GO:0016020//membrane;GO:0002095//caveolar macromolecular signaling complex;GO:0014069//postsynaptic density;GO:0005737//cytoplasm;GO:0043025//neuronal cell body;GO:0043198//dendritic shaft;GO:1990454//L-type voltage-gated calcium channel complex;GO:0030018//Z disc;GO:0016021//integral component of membrane;GO:0005886//plasma membrane;GO:0045211//postsynaptic membrane;GO:00058…	GO:0005245//voltage-gated calcium channel activity;GO:0008331//high voltage-gated calcium channel activity;GO:1905030//voltage-gated ion channel activity involved in regulation of postsynaptic membrane potential;GO:0046872//metal ion binding;GO:0051393//alpha-actinin binding;GO:0086056//voltage-gated calcium channel activity involved in AV node cell action potential;GO:0086007//voltage-gated calc…	GO:0008542//visual learning;GO:0046620//regulation of organ growth;GO:0008217//regulation of blood pressure;GO:0070588//calcium ion transmembrane transport;GO:0098911//regulation of ventricular cardiac muscle cell action potential;GO:0019229//regulation of vasoconstriction;GO:0043010//camera-type eye development;GO:0086012//membrane depolarization during cardiac muscle cell action potential;GO:00…	K04850//voltage-dependent calcium channel L type alpha-1C	NP_001153006.1//voltage-dependent L-type calcium channel subunit alpha-1C isoform 3 [Mus musculus];NP_033911.2//voltage-dependent L-type calcium channel subunit alpha-1C isoform 1 [Mus musculus];NP_001242926.1//voltage-dependent L-type calcium channel subunit alpha-1C isoform 5 [Mus musculus];NP_001242931.1//voltage-dependent L-type calcium channel subunit alpha-1C isoform 10 [Mus musculus];NP_00…
18193	12784	993.538	730	-0.444679	0.734748	4.06264e-05	7.93167e-07	Nsd1	GO:0005634//nucleus	GO:0030331//estrogen receptor binding;GO:0003714//transcription corepressor activity;GO:0046966//thyroid hormone receptor binding;GO:0042974//retinoic acid receptor binding;GO:0042799//histone methyltransferase activity (H4-K20 specific);GO:0042054//histone methyltransferase activity;GO:0046965//retinoid X receptor binding;GO:0000979//RNA polymerase II core promoter sequence-specific DNA binding;…	GO:0000122//negative regulation of transcription from RNA polymerase II promoter;GO:0016571//histone methylation;GO:1903025//regulation of RNA polymerase II regulatory region sequence-specific DNA binding;GO:0001702//gastrulation with mouth forming second;GO:0033135//regulation of peptidyl-serine phosphorylation;GO:0000414//regulation of histone H3-K36 methylation;GO:0045893//positive regulation …	K15588//histone-lysine N-methyltransferase NSD1 [EC:2.1.1.43]	XP_021036654.1//histone-lysine N-methyltransferase, H3 lysine-36 and H4 lysine-20 specific isoform X1 [Mus caroli];XP_021071488.1//histone-lysine N-methyltransferase, H3 lysine-36 and H4 lysine-20 specific [Mus pahari]
226562	10444	6255.29	4590.18	-0.446527	0.733807	0.0169404	0.00102097	Prrc2c	GO:0016020//membrane	GO:0003723//RNA binding;GO:0008022//protein C-terminus binding	GO:0002244//hematopoietic progenitor cell differentiation	K21125//mucin-5AC;K22016//mucin-3/17	XP_011237086.1//PREDICTED: protein PRRC2C isoform X9 [Mus musculus];XP_011237087.1//PREDICTED: protein PRRC2C isoform X11 [Mus musculus];XP_017175515.1//PREDICTED: protein PRRC2C isoform X7 [Mus musculus];XP_011237089.1//PREDICTED: protein PRRC2C isoform X13 [Mus musculus];XP_006496833.1//PREDICTED: protein PRRC2C isoform X6 [Mus musculus];XP_011237090.1//PREDICTED: protein PRRC2C isoform X14 [Mu…
320080	5970	197.851	145.114	-0.447226	0.733452	0.0246183	0.00167475	Zbtb39	NA	GO:0003676//nucleic acid binding	NA	K10511//zinc finger and BTB domain-containing protein 39	NP_932152.1//zinc finger and BTB domain-containing protein 39 [Mus musculus]
246257	2642	95.0149	69.6515	-0.448	0.733059	0.157989	0.0215519	Ovca2	GO:0005634//nucleus;GO:0005737//cytoplasm	GO:0016787//hydrolase activity	GO:0032526//response to retinoic acid	K07561//2-(3-amino-3-carboxypropyl)histidine synthase [EC:2.5.1.108]	NP_081412.1//esterase OVCA2 [Mus musculus]
320586	2131	250.12	182.901	-0.451558	0.731253	0.016694	0.00100308	A630089N07Rik	NA	NA	NA	K09228//KRAB domain-containing zinc finger protein	XP_003512540.2//PREDICTED: LOW QUALITY PROTEIN: zinc finger protein 431 isoform X1 [Cricetulus griseus];XP_728214.1//hypothetical protein [Plasmodium yoelii yoelii 17XNL];AAA39398.2//ORF2 [Mus musculus domesticus];BAA20418.1//RNP particle component, partial [Mus musculus]
18795	7067	72.6007	53.0856	-0.451664	0.731199	0.232752	0.0376936	Plcb1	GO:0016020//membrane;GO:0070062//extracellular exosome;GO:0005634//nucleus;GO:0031965//nuclear membrane;GO:0016607//nuclear speck;GO:0043209//myelin sheath;GO:0000790//nuclear chromatin;GO:0005737//cytoplasm;GO:0005829//cytosol;GO:0005886//plasma membrane	GO:0004435//phosphatidylinositol phospholipase C activity;GO:0042803//protein homodimerization activity;GO:0005546//phosphatidylinositol-4,5-bisphosphate binding;GO:0005521//lamin binding;GO:0005509//calcium ion binding;GO:0004871//signal transducer activity;GO:0005516//calmodulin binding;GO:0019899//enzyme binding;GO:0005096//GTPase activator activity	GO:0046330//positive regulation of JNK cascade;GO:0040019//positive regulation of embryonic development;GO:0008286//insulin receptor signaling pathway;GO:0080154//regulation of fertilization;GO:0060466//activation of meiosis involved in egg activation;GO:0070498//interleukin-1-mediated signaling pathway;GO:0007420//brain development;GO:0050796//regulation of insulin secretion;GO:2000560//positive…	K05858//phosphatidylinositol phospholipase C, beta [EC:3.1.4.11]	NP_001139302.1//1-phosphatidylinositol 4,5-bisphosphate phosphodiesterase beta-1 isoform 1 [Mus musculus];NP_062651.2//1-phosphatidylinositol 4,5-bisphosphate phosphodiesterase beta-1 isoform 2 [Mus musculus]
217995	6776	612.504	447.232	-0.453694	0.730171	0.00012704	2.80376e-06	Heatr1	GO:0016020//membrane;GO:0030686//90S preribosome;GO:0032040//small-subunit processome;GO:0005730//nucleolus;GO:0001650//fibrillar center;GO:0005739//mitochondrion;GO:0034455//t-UTP complex	GO:0030515//snoRNA binding;GO:0003723//RNA binding	GO:0000462//maturation of SSU-rRNA from tricistronic rRNA transcript (SSU-rRNA, 5.8S rRNA, LSU-rRNA);GO:0045943//positive regulation of transcription from RNA polymerase I promoter;GO:2000234//positive regulation of rRNA processing	K14550//U3 small nucleolar RNA-associated protein 10	NP_659084.3//HEAT repeat-containing protein 1 [Mus musculus]
214854	2583	783.372	571.96	-0.453782	0.730126	1.04405e-06	1.29138e-08	Neurl3	NA	GO:0061630//ubiquitin protein ligase activity;GO:0046872//metal ion binding	GO:0016567//protein ubiquitination	K15689//E3 ubiquitin-protein ligase NEURL3 [EC:2.3.2.27]	NP_700457.1//E3 ubiquitin-protein ligase NEURL3 [Mus musculus]
56460	2857	147.277	107.525	-0.453864	0.730085	0.0520935	0.00444088	Pkp3	GO:0005634//nucleus;GO:0005654//nucleoplasm;GO:0005914//spot adherens junction;GO:0030054//cell junction;GO:0005913//cell-cell adherens junction;GO:1990124//messenger ribonucleoprotein complex;GO:0005886//plasma membrane;GO:0030057//desmosome	GO:0050839//cell adhesion molecule binding;GO:0098641//cadherin binding involved in cell-cell adhesion;GO:0045294//alpha-catenin binding;GO:0019899//enzyme binding	GO:1902373//negative regulation of mRNA catabolic process;GO:0072659//protein localization to plasma membrane;GO:0002159//desmosome assembly;GO:0010628//positive regulation of gene expression	K12642//plakophilin 2;K18468//vacuolar protein sorting-associated protein 35	XP_021022617.1//plakophilin-3 isoform X2 [Mus caroli];NP_062736.2//plakophilin-3 isoform 1 [Mus musculus];XP_021052943.1//plakophilin-3 [Mus pahari]
105180375	1251	75.2843	54.9545	-0.45411	0.72996	0.206312	0.0314854	Tmem265	GO:0016021//integral component of membrane	NA	GO:0009607//response to biotic stimulus	NA	XP_008246955.1//PREDICTED: transmembrane protein 265 isoform X1 [Oryctolagus cuniculus]
77940	3227	272.61	198.796	-0.455545	0.729235	0.00581542	0.00026727	A930004D18Rik	NA	NA	NA	NA	BAC31869.1//unnamed protein product [Mus musculus]
59026	14637	8905.94	6487.25	-0.45716	0.728419	0.0619448	0.0056112	Huwe1	GO:0016020//membrane;GO:0070062//extracellular exosome;GO:0005634//nucleus;GO:0005654//nucleoplasm;GO:0005829//cytosol;GO:0005737//cytoplasm	GO:0061630//ubiquitin protein ligase activity;GO:0003723//RNA binding;GO:0003677//DNA binding;GO:0016874//ligase activity;GO:0004842//ubiquitin-protein transferase activity	GO:0016574//histone ubiquitination;GO:0030154//cell differentiation;GO:0006284//base-excision repair;GO:0006513//protein monoubiquitination;GO:1903955//positive regulation of protein targeting to mitochondrion;GO:0042787//protein ubiquitination involved in ubiquitin-dependent protein catabolic process;GO:0000209//protein polyubiquitination	K10592//E3 ubiquitin-protein ligase HUWE1 [EC:2.3.2.26]	NP_067498.4//E3 ubiquitin-protein ligase HUWE1 [Mus musculus];XP_006528996.1//PREDICTED: E3 ubiquitin-protein ligase HUWE1 isoform X1 [Mus musculus]
14104	9938	7784.43	5664.35	-0.458681	0.727651	0.000102459	2.19293e-06	Fasn	GO:0016020//membrane;GO:0070062//extracellular exosome;GO:0042587//glycogen granule;GO:0042470//melanosome;GO:0005737//cytoplasm;GO:0005829//cytosol;GO:0005794//Golgi apparatus;GO:0005739//mitochondrion;GO:0005886//plasma membrane	GO:0003723//RNA binding;GO:0031177//phosphopantetheine binding;GO:0004320//oleoyl-[acyl-carrier-protein] hydrolase activity;GO:0004313//[acyl-carrier-protein] S-acetyltransferase activity;GO:0016296//palmitoyl-[acyl-carrier-protein] hydrolase activity;GO:0004319//enoyl-[acyl-carrier-protein] reductase (NADPH, B-specific) activity;GO:0047451//3-hydroxyoctanoyl-[acyl-carrier-protein] dehydratase ac…	GO:0008611//ether lipid biosynthetic process;GO:0001649//osteoblast differentiation;GO:0046949//fatty-acyl-CoA biosynthetic process;GO:0030223//neutrophil differentiation;GO:0006084//acetyl-CoA metabolic process;GO:0071353//cellular response to interleukin-4;GO:0006633//fatty acid biosynthetic process;GO:0008610//lipid biosynthetic process;GO:0030879//mammary gland development;GO:0030224//monocyt…	K00665//fatty acid synthase, animal type [EC:2.3.1.85]	EDL34808.1//fatty acid synthase, isoform CRA_a, partial [Mus musculus]
75570	1415	79.7614	58.0287	-0.458925	0.727528	0.191107	0.0282147	Nhej1	GO:0070419//nonhomologous end joining complex;GO:0005634//nucleus;GO:0001650//fibrillar center;GO:0032807//DNA ligase IV complex	GO:0045027//DNA end binding	GO:0010212//response to ionizing radiation;GO:0030217//T cell differentiation;GO:0030183//B cell differentiation;GO:0006303//double-strand break repair via nonhomologous end joining;GO:0006310//DNA recombination	K10980//non-homologous end-joining factor 1	NP_083618.3//non-homologous end-joining factor 1 [Mus musculus]
11502	4003	3943.42	2868.29	-0.459256	0.727361	2.16957e-21	4.9987e-24	Adam9	GO:0016323//basolateral plasma membrane;GO:0070062//extracellular exosome;GO:0005615//extracellular space;GO:0005925//focal adhesion;GO:0005737//cytoplasm;GO:0009986//cell surface;GO:0016021//integral component of membrane;GO:0031233//intrinsic component of external side of plasma membrane;GO:0005886//plasma membrane	GO:0004222//metalloendopeptidase activity;GO:0043236//laminin binding;GO:0046872//metal ion binding;GO:0005080//protein kinase C binding;GO:0005518//collagen binding;GO:0005178//integrin binding;GO:0008237//metallopeptidase activity;GO:0017124//SH3 domain binding	GO:0006509//membrane protein ectodomain proteolysis;GO:0016477//cell migration;GO:0030216//keratinocyte differentiation;GO:0071222//cellular response to lipopolysaccharide;GO:0033627//cell adhesion mediated by integrin;GO:0007179//transforming growth factor beta receptor signaling pathway;GO:0007229//integrin-mediated signaling pathway;GO:0051549//positive regulation of keratinocyte migration;GO:…	K06834//disintegrin and metalloproteinase domain-containing protein 9 [EC:3.4.24.-]	BAC65470.1//mKIAA0021 protein, partial [Mus musculus];NP_001257925.1//disintegrin and metalloproteinase domain-containing protein 9 isoform 1 precursor [Mus musculus]
207932	7381	431.708	313.096	-0.463447	0.725251	0.000367212	1.00191e-05	Urb1	GO:0005730//nucleolus;GO:0001650//fibrillar center	GO:0003723//RNA binding	NA	K14861//nucleolar pre-ribosomal-associated protein 1	XP_021040517.1//nucleolar pre-ribosomal-associated protein 1 isoform X1 [Mus caroli]
230234	4299	583.936	421.432	-0.470511	0.721709	3.69983e-06	5.22682e-08	Fam206a	GO:0030425//dendrite;GO:0005634//nucleus;GO:0016607//nuclear speck	NA	NA	K09596//signal peptide peptidase-like 2A [EC:3.4.23.-]	BAC35079.1//unnamed protein product, partial [Mus musculus]
66395	17497	17415.2	12561.5	-0.471343	0.721293	0.16017	0.0220546	Ahnak	GO:0016020//membrane;GO:0005765//lysosomal membrane;GO:0070062//extracellular exosome;GO:0005634//nucleus;GO:0005925//focal adhesion;GO:0043034//costamere;GO:0044291//cell-cell contact zone;GO:0031982//vesicle;GO:0005737//cytoplasm;GO:0045121//membrane raft;GO:0005829//cytosol;GO:0005911//cell-cell junction;GO:0042383//sarcolemma;GO:0015629//actin cytoskeleton;GO:0005886//plasma membrane	GO:0003723//RNA binding;GO:0044548//S100 protein binding;GO:0097493//structural molecule activity conferring elasticity;GO:0045296//cadherin binding	GO:0043484//regulation of RNA splicing;GO:1901385//regulation of voltage-gated calcium channel activity;GO:0051259//protein oligomerization	K10746//exonuclease 1 [EC:3.1.-.-]	EDL33411.1//mCG17833, isoform CRA_a [Mus musculus];XP_017444241.1//PREDICTED: neuroblast differentiation-associated protein AHNAK isoform X2 [Rattus norvegicus];XP_017444249.1//PREDICTED: neuroblast differentiation-associated protein AHNAK isoform X10 [Rattus norvegicus];XP_017173761.1//PREDICTED: neuroblast differentiation-associated protein AHNAK isoform X2 [Mus musculus];NP_033773.1//neuroblas…
70788	3020	54.8689	39.5751	-0.471395	0.721267	0.26288	0.0457946	Klhl30	GO:0031463//Cul3-RING ubiquitin ligase complex	NA	GO:0016567//protein ubiquitination	K10466//kelch-like protein 30	NP_081827.1//kelch-like protein 30 [Mus musculus]
67194	1370	57.0616	41.1533	-0.471513	0.721208	0.260316	0.044967	2700038G22Rik	NA	NA	NA	NA	AAH31435.1//Chpt1 protein [Mus musculus]
18710	5004	518.588	373.797	-0.472335	0.720797	1.71767e-05	2.92741e-07	Pik3r3	GO:0005942//phosphatidylinositol 3-kinase complex	GO:0035014//phosphatidylinositol 3-kinase regulator activity;GO:0046935//1-phosphatidylinositol-3-kinase regulator activity;GO:0001784//phosphotyrosine residue binding;GO:0016301//kinase activity	GO:2001275//positive regulation of glucose import in response to insulin stimulus;GO:0008286//insulin receptor signaling pathway	K02649//phosphoinositide-3-kinase regulatory subunit alpha/beta/delta	NP_853616.1//phosphatidylinositol 3-kinase regulatory subunit gamma isoform 1 [Mus musculus]
72313	11488	1590.28	1146.22	-0.4724	0.720765	1.05762e-06	1.31458e-08	Fryl	NA	NA	NA	K08873//serine/threonine-protein kinase SMG1 [EC:2.7.11.1]	XP_017176600.1//PREDICTED: protein furry homolog-like isoform X11 [Mus musculus];XP_006504208.1//PREDICTED: protein furry homolog-like isoform X10 [Mus musculus]
242585	2893	100.49	72.4176	-0.472634	0.720648	0.153493	0.0205078	Slc35d1	GO:0016021//integral component of membrane	NA	NA	K15281//solute carrier family 35	XP_015491996.2//PREDICTED: UDP-glucuronic acid/UDP-N-acetylgalactosamine transporter [Parus major]
56297	1512	403.681	290.866	-0.472861	0.720534	0.000265898	6.7873e-06	Arl6	NA	NA	NA	K07951//ADP-ribosylation factor-like protein 6	ELK02907.1//Ephrin type-A receptor 6, partial [Pteropus alecto]
329096	3200	135.522	97.5215	-0.474733	0.7196	0.100938	0.011114	Gm17644	NA	NA	NA	K14079//poly(A) RNA polymerase GLD2 [EC:2.7.7.19];K21958//extracellular serine/threonine protein kinase FAM20C [EC:2.7.11.1];K00901//diacylglycerol kinase (ATP) [EC:2.7.1.107]	BAE25431.1//unnamed protein product [Mus musculus]
21745	8163	939.875	676.086	-0.475262	0.719336	0.0253584	0.00174817	Tep1	GO:0000781//chromosome, telomeric region;GO:0016363//nuclear matrix;GO:0005737//cytoplasm;GO:0071013//catalytic step 2 spliceosome;GO:0030529//intracellular ribonucleoprotein complex;GO:0005697//telomerase holoenzyme complex;GO:0005682//U5 snRNP;GO:0071011//precatalytic spliceosome	GO:0003723//RNA binding;GO:0005524//ATP binding;GO:0002039//p53 binding;GO:0019899//enzyme binding;GO:0070034//telomerase RNA binding	GO:0000722//telomere maintenance via recombination;GO:0008380//RNA splicing;GO:0006278//RNA-dependent DNA biosynthetic process	K11127//telomerase protein component 1	EDL20826.1//telomerase associated protein 1 [Mus musculus]
210293	7308	183.996	132.272	-0.476173	0.718882	0.0339524	0.00256501	Dock10	GO:0005622//intracellular	GO:0005085//guanyl-nucleotide exchange factor activity	GO:0007264//small GTPase mediated signal transduction	K21853//dedicator of cytokinesis protein 9/10/11	XP_017459381.1//PREDICTED: dedicator of cytokinesis protein 10 isoform X21 [Rattus norvegicus];XP_003754589.1//PREDICTED: dedicator of cytokinesis protein 10 isoform X22 [Rattus norvegicus]
235439	15229	1349.4	969.646	-0.476789	0.718575	0.109032	0.0124019	Herc1	NA	GO:0004842//ubiquitin-protein transferase activity	GO:0010507//negative regulation of autophagy;GO:0021702//cerebellar Purkinje cell differentiation;GO:0031175//neuron projection development;GO:0050885//neuromuscular process controlling balance	K10594//E3 ubiquitin-protein ligase HERC1 [EC:2.3.2.26]	NP_663592.3//probable E3 ubiquitin-protein ligase HERC1 [Mus musculus]
69116	15901	5861.19	4204.79	-0.479158	0.717396	0.124909	0.0150636	Ubr4	GO:0005856//cytoskeleton;GO:0016020//membrane;GO:0005634//nucleus;GO:0005654//nucleoplasm;GO:0005813//centrosome;GO:0005737//cytoplasm;GO:0005829//cytosol;GO:0016021//integral component of membrane	GO:0008270//zinc ion binding;GO:0005516//calmodulin binding;GO:0004842//ubiquitin-protein transferase activity	GO:0042787//protein ubiquitination involved in ubiquitin-dependent protein catabolic process	K10691//E3 ubiquitin-protein ligase UBR4 [EC:2.3.2.27]	NP_001153791.1//E3 ubiquitin-protein ligase UBR4 [Mus musculus]
100042498	1766	79.2107	56.7642	-0.480713	0.716623	0.159168	0.0218395	Mir22hg	NA	NA	NA	NA	EDL12814.1//RIKEN cDNA 2010305C02, isoform CRA_b, partial [Mus musculus]
14537	4539	52.4425	37.5063	-0.483604	0.715189	0.269454	0.0475747	Gcnt1	GO:0005615//extracellular space;GO:0016021//integral component of membrane;GO:0031985//Golgi cisterna;GO:0005802//trans-Golgi network;GO:0000139//Golgi membrane	GO:0003829//beta-1,3-galactosyl-O-glycosyl-glycoprotein beta-1,6-N-acetylglucosaminyltransferase activity	GO:0006486//protein glycosylation;GO:0048729//tissue morphogenesis;GO:0009101//glycoprotein biosynthetic process;GO:0060352//cell adhesion molecule production;GO:0032868//response to insulin;GO:0060993//kidney morphogenesis;GO:0050901//leukocyte tethering or rolling	K00727//beta-1,3-galactosyl-O-glycosyl-glycoprotein beta-1,6-N-acetylglucosaminyltransferase [EC:2.4.1.102]	XP_006526742.1//PREDICTED: beta-1,3-galactosyl-O-glycosyl-glycoprotein beta-1,6-N-acetylglucosaminyltransferase isoform X1 [Mus musculus]
68526	4969	69.2798	49.541	-0.483812	0.715086	0.196638	0.0294693	Gpr155	GO:0070062//extracellular exosome;GO:0005622//intracellular;GO:0016021//integral component of membrane;GO:0005737//cytoplasm	NA	GO:0050890//cognition;GO:0055085//transmembrane transport;GO:0035556//intracellular signal transduction	K20402//DEP domain-containing mTOR-interacting protein;K19475//WAS/WASL-interacting protein	XP_006500167.1//PREDICTED: integral membrane protein GPR155 isoform X1 [Mus musculus];XP_006500170.1//PREDICTED: integral membrane protein GPR155 isoform X3 [Mus musculus];NP_001263373.1//integral membrane protein GPR155 isoform 4 [Mus musculus]
17384	1734	64.0336	45.7571	-0.484832	0.71458	0.213608	0.0331262	Mmp10	GO:0031012//extracellular matrix;GO:0005578//proteinaceous extracellular matrix	GO:0004222//metalloendopeptidase activity;GO:0008270//zinc ion binding	GO:0030334//regulation of cell migration;GO:0030574//collagen catabolic process	K01396//matrix metalloproteinase-10 (stromelysin 2) [EC:3.4.24.22]	NP_062344.1//stromelysin-2 preproprotein [Mus musculus]
16776	11404	1292.35	923.451	-0.48489	0.714552	0.0739155	0.00713923	Lama5	GO:0031012//extracellular matrix;GO:0070062//extracellular exosome;GO:0005605//basal lamina;GO:0005634//nucleus;GO:0005615//extracellular space;GO:0005578//proteinaceous extracellular matrix;GO:0043259//laminin-10 complex;GO:0005576//extracellular region;GO:0005610//laminin-5 complex;GO:0043083//synaptic cleft;GO:0005604//basement membrane	GO:0005178//integrin binding	GO:0001738//morphogenesis of a polarized epithelium;GO:0030324//lung development;GO:0060445//branching involved in salivary gland morphogenesis;GO:0016477//cell migration;GO:0042127//regulation of cell proliferation;GO:0001658//branching involved in ureteric bud morphogenesis;GO:0060271//cilium assembly;GO:0030334//regulation of cell migration;GO:0007229//integrin-mediated signaling pathway;GO:00…	K06240//laminin, alpha 3/5	NP_001074640.1//laminin subunit alpha-5 precursor [Mus musculus]
338351	6153	66.6053	47.4334	-0.489732	0.712157	0.197607	0.0297373	Akap17b	GO:0005681//spliceosomal complex;GO:0016607//nuclear speck	GO:0003723//RNA binding;GO:0016301//kinase activity	GO:0006397//mRNA processing;GO:0008380//RNA splicing	K13169//splicing factor, arginine/serine-rich 17	NP_001075425.1//A-kinase anchor protein 17B [Mus musculus]
83770	3060	70.2626	49.9769	-0.491497	0.711287	0.163967	0.0227839	Tas1r2	GO:1903767//sweet taste receptor complex;GO:0016021//integral component of membrane;GO:0005886//plasma membrane;GO:0043235//receptor complex	GO:0008527//taste receptor activity;GO:0004930//G-protein coupled receptor activity	GO:0032467//positive regulation of cytokinesis;GO:0050916//sensory perception of sweet taste;GO:0001582//detection of chemical stimulus involved in sensory perception of sweet taste	K04625//taste receptor type 1 member 2	AAK51604.1//sweet taste receptor T1R2 [Mus musculus]
56517	2297	57.2298	40.6967	-0.491852	0.711112	0.24828	0.0416987	Slc22a21	GO:0031231//intrinsic component of peroxisomal membrane;GO:0005887//integral component of plasma membrane;GO:0016021//integral component of membrane;GO:0005777//peroxisome	GO:0015226//carnitine transmembrane transporter activity;GO:0005524//ATP binding;GO:0008514//organic anion transmembrane transporter activity;GO:0015491//cation:cation antiporter activity	GO:0009437//carnitine metabolic process;GO:0015879//carnitine transport	K08202//MFS transporter, OCT family, solute carrier family 22 (organic cation transporter), member 4/5	NP_062697.1//solute carrier family 22 member 21 [Mus musculus]
667766	1883	66.6369	47.3002	-0.494475	0.70982	0.183592	0.0267392	Gm8801	GO:0005634//nucleus	NA	NA	K17552//protein phosphatase 1 regulatory subunit 10	XP_019334326.1//PREDICTED: serine/threonine-protein phosphatase 1 regulatory subunit 10 isoform X3 [Alligator mississippiensis]
69354	3932	59.3658	42.0881	-0.496222	0.708961	0.228292	0.0366391	Slc38a4	GO:0005887//integral component of plasma membrane	GO:0015293//symporter activity;GO:0015171//amino acid transmembrane transporter activity	GO:0003333//amino acid transmembrane transport;GO:0006814//sodium ion transport	K14991//solute carrier family 38 (sodium-coupled neutral amino acid transporter), member 4	NP_081328.2//sodium-coupled neutral amino acid transporter 4 [Mus musculus];BAE41099.1//unnamed protein product [Mus musculus]
70997	2264	161.195	114.223	-0.496954	0.708601	0.0257991	0.00178637	Spef1	NA	NA	NA	K06540//disintegrin and metalloproteinase domain-containing protein 8 [EC:3.4.24.-]	XP_021011079.1//sperm flagellar protein 1 isoform X2 [Mus caroli]
225849	2708	1297.33	919.099	-0.497256	0.708453	2.61237e-12	1.29882e-14	Ppp2r5b	GO:0000159//protein phosphatase type 2A complex;GO:0005737//cytoplasm	GO:0019888//protein phosphatase regulator activity	GO:0007165//signal transduction;GO:0050730//regulation of peptidyl-tyrosine phosphorylation;GO:0010976//positive regulation of neuron projection development;GO:0001932//regulation of protein phosphorylation;GO:0051388//positive regulation of neurotrophin TRK receptor signaling pathway;GO:0071158//positive regulation of cell cycle arrest;GO:0031334//positive regulation of protein complex assembly;…	K11584//serine/threonine-protein phosphatase 2A regulatory subunit B'	NP_937811.1//serine/threonine-protein phosphatase 2A 56 kDa regulatory subunit beta isoform [Mus musculus]
69719	7159	1818.95	1288.23	-0.49772	0.708225	5.17521e-12	2.85542e-14	Cad	GO:0016020//membrane;GO:0070062//extracellular exosome;GO:0005634//nucleus;GO:0005654//nucleoplasm;GO:0016363//nuclear matrix;GO:0043195//terminal bouton;GO:0005737//cytoplasm;GO:0043025//neuronal cell body;GO:0043234//protein complex;GO:0005829//cytosol	GO:0004087//carbamoyl-phosphate synthase (ammonia) activity;GO:0016743//carboxyl- or carbamoyltransferase activity;GO:0002134//UTP binding;GO:0005524//ATP binding;GO:0016597//amino acid binding;GO:0042802//identical protein binding;GO:0004070//aspartate carbamoyltransferase activity;GO:0004088//carbamoyl-phosphate synthase (glutamine-hydrolyzing) activity;GO:0046872//metal ion binding;GO:0016812/…	GO:0007595//lactation;GO:0031100//animal organ regeneration;GO:0035690//cellular response to drug;GO:0019240//citrulline biosynthetic process;GO:0006526//arginine biosynthetic process;GO:0017144//drug metabolic process;GO:0006541//glutamine metabolic process;GO:0044205//'de novo' UMP biosynthetic process;GO:0033574//response to testosterone;GO:0031000//response to caffeine;GO:0014075//response to…	K11540//carbamoyl-phosphate synthase / aspartate carbamoyltransferase / dihydroorotase [EC:6.3.5.5 2.1.3.2 3.5.2.3]	NP_001276451.1//CAD protein isoform 2 [Mus musculus];XP_006504154.1//PREDICTED: CAD protein isoform X1 [Mus musculus];NP_001276452.1//CAD protein isoform 3 [Mus musculus]
319583	4081	175.558	124.244	-0.498771	0.70771	0.0121397	0.00066907	Lig4	GO:0070419//nonhomologous end joining complex;GO:0000793//condensed chromosome;GO:0005634//nucleus;GO:0005654//nucleoplasm;GO:0005925//focal adhesion;GO:0032807//DNA ligase IV complex;GO:0005737//cytoplasm;GO:0005958//DNA-dependent protein kinase-DNA ligase 4 complex;GO:0005829//cytosol;GO:0005886//plasma membrane	GO:0003677//DNA binding;GO:0008022//protein C-terminus binding;GO:0005524//ATP binding;GO:0003909//DNA ligase activity;GO:0003910//DNA ligase (ATP) activity;GO:0016874//ligase activity	GO:0097680//double-strand break repair via classical nonhomologous end joining;GO:0045190//isotype switching;GO:0051402//neuron apoptotic process;GO:0006260//DNA replication;GO:0006266//DNA ligation;GO:0033077//T cell differentiation in thymus;GO:0035019//somatic stem cell population maintenance;GO:0010332//response to gamma radiation;GO:0006302//double-strand break repair;GO:0033151//V(D)J recom…	K10777//DNA ligase 4 [EC:6.5.1.1]	BAC26747.1//unnamed protein product [Mus musculus]
23965	10958	1290.71	912.93	-0.49959	0.707308	1.68542e-08	1.48336e-10	Tenm3	GO:0005887//integral component of plasma membrane	NA	GO:0007165//signal transduction;GO:0097264//self proteolysis	K06252//tenascin	KYO46140.1//hypothetical protein Y1Q_0021699 [Alligator mississippiensis];XP_004428779.1//PREDICTED: teneurin-3 isoform X2 [Ceratotherium simum simum];XP_006026657.1//PREDICTED: teneurin-3 isoform X6 [Alligator sinensis];XP_019142749.1//teneurin-3 isoform X3 [Corvus cornix cornix]
15530	14201	11638.7	8229.71	-0.500015	0.707099	0.22496	0.0358998	Hspg2	GO:0031012//extracellular matrix;GO:0070062//extracellular exosome;GO:0005605//basal lamina;GO:0005615//extracellular space;GO:0005925//focal adhesion;GO:0005578//proteinaceous extracellular matrix;GO:0005796//Golgi lumen;GO:0005576//extracellular region;GO:0005604//basement membrane	GO:0002020//protease binding;GO:0008022//protein C-terminus binding;GO:0005509//calcium ion binding	GO:0001958//endochondral ossification;GO:0001525//angiogenesis;GO:0048738//cardiac muscle tissue development;GO:0006024//glycosaminoglycan biosynthetic process;GO:0007420//brain development;GO:0060351//cartilage development involved in endochondral bone morphogenesis;GO:0002062//chondrocyte differentiation;GO:0006898//receptor-mediated endocytosis;GO:0048704//embryonic skeletal system morphogenes…	K06255//heparan sulfate proteoglycan 2 (perlecan)	XP_006538638.1//PREDICTED: basement membrane-specific heparan sulfate proteoglycan core protein isoform X2 [Mus musculus];NP_032331.2//basement membrane-specific heparan sulfate proteoglycan core protein precursor [Mus musculus]
22029	3766	118.143	83.412	-0.502204	0.706027	0.0516583	0.00439125	Traf1	NA	NA	NA	K03172//TNF receptor-associated factor 1	EDL08636.1//Tnf receptor-associated factor 1, isoform CRA_a, partial [Mus musculus]
18798	3692	60.5805	42.7703	-0.502242	0.706009	0.209785	0.0322569	Plcb4	GO:0005790//smooth endoplasmic reticulum;GO:0030425//dendrite;GO:0005634//nucleus;GO:0014069//postsynaptic density	GO:0004435//phosphatidylinositol phospholipase C activity;GO:0005509//calcium ion binding;GO:0004871//signal transducer activity	GO:0016042//lipid catabolic process;GO:0035556//intracellular signal transduction	K05858//phosphatidylinositol phospholipase C, beta [EC:3.1.4.11]	NP_038857.1//1-phosphatidylinositol 4,5-bisphosphate phosphodiesterase beta-4 isoform b [Mus musculus];NP_001342082.1//1-phosphatidylinositol 4,5-bisphosphate phosphodiesterase beta-4 isoform a [Mus musculus]
235283	2814	119.332	84.1317	-0.504258	0.705023	0.0584081	0.00517751	Gramd1b	GO:0016020//membrane;GO:0016021//integral component of membrane	NA	NA	K19951//TBC1 domain family member 8/9	NP_766356.1//GRAM domain-containing protein 1B [Mus musculus];XP_006510307.1//PREDICTED: GRAM domain-containing protein 1B isoform X9 [Mus musculus]
270624	4176	169.161	119.126	-0.505909	0.704217	0.0174453	0.00106831	Spin4	NA	NA	GO:0007276//gamete generation	NA	NP_848868.1//spindlin-4 [Mus musculus]
12211	15787	3446.43	2424.36	-0.507498	0.703442	0.103548	0.0114704	Birc6	GO:0016020//membrane;GO:0005768//endosome;GO:0000922//spindle pole;GO:0005815//microtubule organizing center;GO:0005802//trans-Golgi network;GO:0030496//midbody	GO:0061631//ubiquitin conjugating enzyme activity;GO:0004869//cysteine-type endopeptidase inhibitor activity;GO:0004842//ubiquitin-protein transferase activity	GO:0060711//labyrinthine layer development;GO:2001237//negative regulation of extrinsic apoptotic signaling pathway;GO:0060712//spongiotrophoblast layer development;GO:0032465//regulation of cytokinesis;GO:0008284//positive regulation of cell proliferation;GO:0006915//apoptotic process	K10586//baculoviral IAP repeat-containing protein 6 (apollon) [EC:2.3.2.23]	XP_021041768.1//baculoviral IAP repeat-containing protein 6 isoform X1 [Mus caroli];XP_021041769.1//baculoviral IAP repeat-containing protein 6 isoform X2 [Mus caroli];XP_006523586.1//PREDICTED: baculoviral IAP repeat-containing protein 6 isoform X6 [Mus musculus];XP_005073704.2//baculoviral IAP repeat-containing protein 6 [Mesocricetus auratus];EDL38438.1//baculoviral IAP repeat-containing 6 [Mu…
80892	13874	943.404	663.058	-0.508742	0.702835	0.0360135	0.00276876	Zfhx4	GO:0005634//nucleus	GO:0008270//zinc ion binding;GO:0043565//sequence-specific DNA binding;GO:0046983//protein dimerization activity	GO:0006355//regulation of transcription, DNA-templated	K09380//zinc finger homeobox protein 4	NP_109633.2//zinc finger homeobox protein 4 [Mus musculus]
75739	4712	88.4048	62.132	-0.508788	0.702812	0.0962928	0.0103982	Mpp7	GO:0097025//MPP7-DLG1-LIN7 complex;GO:0005654//nucleoplasm;GO:0030054//cell junction;GO:0005923//bicellular tight junction;GO:0005912//adherens junction	GO:0032947//protein complex scaffold activity;GO:0019904//protein domain specific binding;GO:0046982//protein heterodimerization activity;GO:0045296//cadherin binding	GO:0031334//positive regulation of protein complex assembly;GO:0070830//bicellular tight junction assembly;GO:0071896//protein localization to adherens junction	K21109//MAGUK p55 subfamily member 4	EDL23023.1//mCG5292, isoform CRA_c, partial [Mus musculus];NP_001074756.2//MAGUK p55 subfamily member 7 isoform 1 [Mus musculus]
234214	4759	57.3693	40.2747	-0.510406	0.702025	0.192781	0.0285403	Sorbs2	GO:0005856//cytoskeleton;GO:0030018//Z disc;GO:0005925//focal adhesion;GO:0016324//apical plasma membrane;GO:0005886//plasma membrane;GO:0030027//lamellipodium;GO:0048471//perinuclear region of cytoplasm	GO:0003723//RNA binding;GO:0019904//protein domain specific binding;GO:0003676//nucleic acid binding;GO:0046983//protein dimerization activity	GO:0007015//actin filament organization;GO:0007219//Notch signaling pathway	K06086//sorbin and SH3 domain containing 1	NP_766340.4//sorbin and SH3 domain-containing protein 2 isoform 2 [Mus musculus];NP_001297636.1//sorbin and SH3 domain-containing protein 2 isoform 3 [Mus musculus];NP_001297637.1//sorbin and SH3 domain-containing protein 2 isoform 4 [Mus musculus];NP_001192148.1//sorbin and SH3 domain-containing protein 2 isoform 1 [Mus musculus]
68285	2687	122.581	85.929	-0.512525	0.700995	0.0439594	0.00353957	C630043F03Rik	NA	NA	NA	NA	NA
60599	5392	276.611	193.841	-0.512985	0.700771	0.00180845	6.60092e-05	Trp53inp1	GO:0016605//PML body;GO:0005634//nucleus;GO:0005829//cytosol;GO:0031410//cytoplasmic vesicle;GO:0005776//autophagosome	GO:0016209//antioxidant activity	GO:0071447//cellular response to hydroperoxide;GO:0010629//negative regulation of gene expression;GO:0007050//cell cycle arrest;GO:0045893//positive regulation of transcription, DNA-templated;GO:0034644//cellular response to UV;GO:0043065//positive regulation of apoptotic process;GO:0048102//autophagic cell death;GO:1904761//negative regulation of myofibroblast differentiation;GO:0008285//negativ…	K15310//tumor protein p53-inducible nuclear protein 1	NP_068697.1//tumor protein p53-inducible nuclear protein 1 isoform 1 [Mus musculus];NP_001186034.1//tumor protein p53-inducible nuclear protein 1 isoform 2 [Mus musculus]
226841	3918	493.871	345.145	-0.51693	0.698857	1.80249e-06	2.32783e-08	Vash2	GO:0005576//extracellular region;GO:0005737//cytoplasm	NA	GO:0060711//labyrinthine layer development;GO:0060716//labyrinthine layer blood vessel development;GO:0045026//plasma membrane fusion;GO:0001938//positive regulation of endothelial cell proliferation;GO:0045766//positive regulation of angiogenesis;GO:0000768//syncytium formation by plasma membrane fusion;GO:0060674//placenta blood vessel development	NA	NP_659128.2//vasohibin-2 [Mus musculus];XP_014595128.1//PREDICTED: vasohibin-2 isoform X1 [Equus caballus]
16971	14907	15554.4	10858.4	-0.518511	0.698092	0.185132	0.0271305	Lrp1	GO:0030425//dendrite;GO:0016020//membrane;GO:0005765//lysosomal membrane;GO:0016323//basolateral plasma membrane;GO:0005925//focal adhesion;GO:0030136//clathrin-coated vesicle;GO:0043025//neuronal cell body;GO:0043235//receptor complex;GO:0048471//perinuclear region of cytoplasm;GO:0005730//nucleolus;GO:0005887//integral component of plasma membrane;GO:0005905//clathrin-coated pit;GO:0005829//cyt…	GO:0002020//protease binding;GO:0032050//clathrin heavy chain binding;GO:0016964//alpha-2 macroglobulin receptor activity;GO:0003723//RNA binding;GO:0005509//calcium ion binding;GO:0034185//apolipoprotein binding;GO:0032403//protein complex binding	GO:0007205//protein kinase C-activating G-protein coupled receptor signaling pathway;GO:0032956//regulation of actin cytoskeleton organization;GO:0045807//positive regulation of endocytosis;GO:0032092//positive regulation of protein binding;GO:0021987//cerebral cortex development;GO:1903078//positive regulation of protein localization to plasma membrane;GO:0032429//regulation of phospholipase A2 …	K04550//low-density lipoprotein receptor-related protein 1 (alpha-2-macroglobulin receptor)	NP_032538.2//prolow-density lipoprotein receptor-related protein 1 precursor [Mus musculus]
100683	12476	3574.84	2491.46	-0.520888	0.696943	0.0403705	0.00318609	Trrap	GO:0033276//transcription factor TFTC complex;GO:0000812//Swr1 complex;GO:0035267//NuA4 histone acetyltransferase complex;GO:0005794//Golgi apparatus;GO:0030914//STAGA complex	GO:0016301//kinase activity;GO:0003712//transcription cofactor activity	GO:0043967//histone H4 acetylation;GO:0016578//histone deubiquitination;GO:0043968//histone H2A acetylation	K08874//transformation/transcription domain-associated protein	XP_006504857.1//PREDICTED: transformation/transcription domain-associated protein isoform X15 [Mus musculus];NP_001074831.1//transformation/transcription domain-associated protein [Mus musculus]
104662	3395	638.753	444.603	-0.52274	0.696049	4.19413e-06	6.05228e-08	Tsr1	GO:0005634//nucleus;GO:0005730//nucleolus;GO:0016021//integral component of membrane;GO:0030688//preribosome, small subunit precursor	GO:0034511//U3 snoRNA binding;GO:0003723//RNA binding;GO:0005525//GTP binding;GO:0003924//GTPase activity	GO:0000462//maturation of SSU-rRNA from tricistronic rRNA transcript (SSU-rRNA, 5.8S rRNA, LSU-rRNA);GO:0000479//endonucleolytic cleavage of tricistronic rRNA transcript (SSU-rRNA, 5.8S rRNA, LSU-rRNA);GO:0042255//ribosome assembly	K14799//pre-rRNA-processing protein TSR1	EDL12783.1//TSR1, 20S rRNA accumulation, homolog (yeast), isoform CRA_b, partial [Mus musculus];NP_796299.2//pre-rRNA-processing protein TSR1 homolog [Mus musculus]
225187	3256	212.003	147.55	-0.522879	0.695981	0.0034694	0.000139676	Ankrd29	NA	NA	NA	K15503//serine/threonine-protein phosphatase 6 regulatory ankyrin repeat subunit B;K21440//ankyrin repeat domain-containing protein 50	XP_017173361.1//PREDICTED: ankyrin repeat domain-containing protein 29 isoform X6 [Mus musculus];XP_017173360.1//PREDICTED: ankyrin repeat domain-containing protein 29 isoform X5 [Mus musculus];XP_017173356.1//PREDICTED: ankyrin repeat domain-containing protein 29 isoform X1 [Mus musculus]
78651	3774	686.767	477.01	-0.5258	0.694574	8.43034e-08	8.22946e-10	Lsm6	GO:0005681//spliceosomal complex;GO:0005732//small nucleolar ribonucleoprotein complex	GO:0003723//RNA binding	GO:0000398//mRNA splicing, via spliceosome	K12625//U6 snRNA-associated Sm-like protein LSm6	EDL10863.1//mCG7981, isoform CRA_b, partial [Mus musculus]
77035	2445	71.197	49.4211	-0.526691	0.694145	0.124922	0.0150792	Kdm8	GO:0005634//nucleus;GO:0005654//nucleoplasm;GO:0005829//cytosol	GO:0046872//metal ion binding;GO:0051864//histone demethylase activity (H3-K36 specific);GO:0003682//chromatin binding	GO:0006351//transcription, DNA-templated;GO:0070544//histone H3-K36 demethylation;GO:0000086//G2/M transition of mitotic cell cycle;GO:0045893//positive regulation of transcription, DNA-templated	K10277//lysine-specific demethylase 8 [EC:1.14.11.27]	NP_084118.1//lysine-specific demethylase 8 [Mus musculus]
333789	5731	155.699	108.077	-0.526701	0.69414	0.0451326	0.00366389	N4bp2	GO:0005829//cytosol	GO:0005524//ATP binding;GO:0004519//endonuclease activity;GO:0046404//ATP-dependent polydeoxyribonucleotide 5'-hydroxyl-kinase activity	NA	K15720//NEDD4-binding protein 2 [EC:3.-.-.-]	XP_006504069.1//PREDICTED: NEDD4-binding protein 2 isoform X2 [Mus musculus];XP_006504066.1//PREDICTED: NEDD4-binding protein 2 isoform X1 [Mus musculus]
171210	2215	75.1047	52.0974	-0.527693	0.693663	0.116463	0.0136072	Acot2	NA	NA	NA	K01068//acyl-coenzyme A thioesterase 1/2/4 [EC:3.1.2.2]	AAF13871.1//mitochondrial long chain acyl-CoA thioesterase [Mus musculus]
81877	9569	72.886	50.5494	-0.527948	0.69354	0.152473	0.0201557	Tnxb	GO:0031012//extracellular matrix;GO:0070062//extracellular exosome;GO:0005615//extracellular space;GO:0005622//intracellular;GO:0005576//extracellular region;GO:0005578//proteinaceous extracellular matrix	GO:0005518//collagen binding;GO:0008201//heparin binding	GO:0006641//triglyceride metabolic process;GO:0030199//collagen fibril organization;GO:0048251//elastic fiber assembly;GO:0098609//cell-cell adhesion;GO:0007160//cell-matrix adhesion;GO:0032963//collagen metabolic process;GO:0030198//extracellular matrix organization;GO:0006631//fatty acid metabolic process;GO:0043506//regulation of JUN kinase activity;GO:0006629//lipid metabolic process	K06252//tenascin	NP_112453.2//tenascin-X precursor [Mus musculus]
12835	9431	741.257	511.856	-0.534236	0.690524	0.152677	0.0202783	Col6a3	GO:0031012//extracellular matrix;GO:0070062//extracellular exosome;GO:0005615//extracellular space;GO:0042383//sarcolemma;GO:0005581//collagen trimer;GO:1903561//extracellular vesicle;GO:0005578//proteinaceous extracellular matrix	GO:0004867//serine-type endopeptidase inhibitor activity	NA	K06238//collagen, type VI, alpha	NP_001229937.1//collagen alpha-3(VI) chain isoform 1 precursor [Mus musculus];NP_001229938.1//collagen alpha-3(VI) chain isoform 2 precursor [Mus musculus]
381022	19827	1888.08	1300.26	-0.538114	0.688671	0.0292605	0.0021112	Kmt2d	GO:0044666//MLL3/4 complex	GO:0046872//metal ion binding;GO:0044212//transcription regulatory region DNA binding;GO:0018024//histone-lysine N-methyltransferase activity	GO:0033148//positive regulation of intracellular estrogen receptor signaling pathway;GO:0045944//positive regulation of transcription from RNA polymerase II promoter;GO:0043627//response to estrogen;GO:0008284//positive regulation of cell proliferation	K09187//histone-lysine N-methyltransferase MLL2 [EC:2.1.1.43]	NP_001028448.3//histone-lysine N-methyltransferase 2D [Mus musculus];Q6PDK2.2//RecName: Full=Histone-lysine N-methyltransferase 2D; Short=Lysine N-methyltransferase 2D; AltName: Full=ALL1-related protein; AltName: Full=Myeloid/lymphoid or mixed-lineage leukemia protein 2
235533	2746	71.7437	49.3487	-0.539841	0.687847	0.133559	0.016712	Gk5	GO:0005739//mitochondrion	GO:0005524//ATP binding;GO:0004370//glycerol kinase activity	GO:0006071//glycerol metabolic process;GO:0019563//glycerol catabolic process;GO:0006641//triglyceride metabolic process;GO:0046167//glycerol-3-phosphate biosynthetic process	K19583//putative glycerol kinase 5 [EC:2.7.1.30]	EDL20950.1//RIKEN cDNA C330018K18, isoform CRA_c, partial [Mus musculus];XP_021063087.1//putative glycerol kinase 5 isoform X1 [Mus pahari]
76072	1404	85.7133	58.8713	-0.541953	0.68684	0.0822893	0.00836214	Rnf183	GO:0005783//endoplasmic reticulum;GO:0016021//integral component of membrane	GO:0061630//ubiquitin protein ligase activity;GO:0046872//metal ion binding	GO:0000209//protein polyubiquitination	K22157//E3 ubiquitin-protein ligase RNF183 [EC:2.3.2.27]	EDM10561.1//rCG55211, isoform CRA_a [Rattus norvegicus]
100034739	3329	50.0985	34.3912	-0.542727	0.686472	0.192414	0.028466	Gm17762	NA	NA	NA	NA	XP_021012518.1//uncharacterized protein LOC110290335 [Mus caroli]
72351	2064	50.7193	34.8122	-0.542939	0.686371	0.208692	0.0319811	Ptar1	GO:1990234//transferase complex;GO:0005737//cytoplasm	GO:0008318//protein prenyltransferase activity	GO:0018342//protein prenylation	K14137//protein prenyltransferase alpha subunit repeat containing protein 1	NP_082484.1//protein prenyltransferase alpha subunit repeat-containing protein 1 [Mus musculus]
15204	15363	612.213	416.368	-0.556175	0.680103	0.0302055	0.0021977	Herc2	GO:0016020//membrane;GO:0005814//centriole;GO:0005634//nucleus;GO:0005743//mitochondrial inner membrane;GO:0005737//cytoplasm	GO:0061630//ubiquitin protein ligase activity;GO:0008270//zinc ion binding;GO:0031625//ubiquitin protein ligase binding;GO:0032183//SUMO binding;GO:0004842//ubiquitin-protein transferase activity	GO:0043161//proteasome-mediated ubiquitin-dependent protein catabolic process;GO:0006281//DNA repair;GO:0016567//protein ubiquitination;GO:0007283//spermatogenesis;GO:0006974//cellular response to DNA damage stimulus	K10595//E3 ubiquitin-protein ligase HERC2 [EC:2.3.2.26]	EDL21869.1//hect (homologous to the E6-AP (UBE3A) carboxyl terminus) domain and RCC1 (CHC1)-like domain (RLD) 2, isoform CRA_b, partial [Mus musculus]
70683	8831	638.791	433.719	-0.558582	0.678969	4.2503e-07	4.6833e-09	Utp20	GO:0005730//nucleolus;GO:0005886//plasma membrane	GO:0003723//RNA binding	GO:0006364//rRNA processing	K14772//U3 small nucleolar RNA-associated protein 20	NP_780367.2//small subunit processome component 20 homolog [Mus musculus]
71774	3312	59.5206	40.1612	-0.567584	0.674746	0.13484	0.0169644	Shroom1	GO:0005874//microtubule;GO:0005737//cytoplasm	GO:0051015//actin filament binding	GO:0000902//cell morphogenesis;GO:0051017//actin filament bundle assembly	K18625//protein Shroom	EDL33590.1//shroom family member 1, isoform CRA_b, partial [Mus musculus];NP_082193.2//protein Shroom1 isoform 1 [Mus musculus]
260315	7782	116.829	78.523	-0.573212	0.672119	0.0494743	0.00414561	Nav3	GO:1990752//microtubule end;GO:0005634//nucleus;GO:0005635//nuclear envelope;GO:0005640//nuclear outer membrane	GO:0005524//ATP binding;GO:0008017//microtubule binding	GO:0032703//negative regulation of interleukin-2 production;GO:0007026//negative regulation of microtubule depolymerization;GO:0031116//positive regulation of microtubule polymerization;GO:0030336//negative regulation of cell migration;GO:1905929//positive regulation of invadopodium disassembly	K19483//neuron navigator 2 [EC:3.6.4.12]	NP_001074504.1//neuron navigator 3 [Mus musculus]
193813	2058	1407.27	945.134	-0.574311	0.671607	1.89639e-14	7.81875e-17	Mcfd2	GO:0005783//endoplasmic reticulum;GO:0005794//Golgi apparatus;GO:0005576//extracellular region;GO:0005793//endoplasmic reticulum-Golgi intermediate compartment	GO:0005509//calcium ion binding	GO:0019752//carboxylic acid metabolic process;GO:0015031//protein transport;GO:0016192//vesicle-mediated transport	K20364//multiple coagulation factor deficiency protein 2	XP_006523963.1//PREDICTED: multiple coagulation factor deficiency protein 2 homolog isoform X1 [Mus musculus]
213988	17238	2294.07	1539.85	-0.575124	0.671228	0.00127931	4.34374e-05	Tnrc6b	GO:0000932//P-body	GO:0003723//RNA binding;GO:0003676//nucleic acid binding	GO:0060213//positive regulation of nuclear-transcribed mRNA poly(A) tail shortening;GO:0031047//gene silencing by RNA;GO:1900153//positive regulation of nuclear-transcribed mRNA catabolic process, deadenylation-dependent decay;GO:0035278//miRNA mediated inhibition of translation	K18412//trinucleotide repeat-containing gene 6 protein	NP_796098.3//trinucleotide repeat-containing gene 6B protein isoform 2 [Mus musculus];NP_659061.2//trinucleotide repeat-containing gene 6B protein isoform 1 [Mus musculus]
20496	6520	991.709	663.848	-0.579065	0.669397	1.46541e-10	9.59583e-13	Slc12a2	GO:0070062//extracellular exosome;GO:0016323//basolateral plasma membrane;GO:0016324//apical plasma membrane;GO:0016021//integral component of membrane;GO:0005886//plasma membrane;GO:1903561//extracellular vesicle	GO:0008519//ammonium transmembrane transporter activity;GO:0005524//ATP binding;GO:0042626//ATPase activity, coupled to transmembrane movement of substances;GO:0008511//sodium:potassium:chloride symporter activity;GO:0015377//cation:chloride symporter activity;GO:0019901//protein kinase binding	GO:0030321//transepithelial chloride transport;GO:0006813//potassium ion transport;GO:0007214//gamma-aminobutyric acid signaling pathway;GO:0015696//ammonium transport;GO:0060444//branching involved in mammary gland duct morphogenesis;GO:0045795//positive regulation of cell volume;GO:0007568//aging;GO:0035264//multicellular organism growth;GO:0006972//hyperosmotic response;GO:0050910//detection o…	K10951//solute carrier family 12 (sodium/potassium/chloride transporter), member 2	NP_033220.2//solute carrier family 12 member 2 [Mus musculus]
64009	6587	1032.12	690.307	-0.580308	0.668821	0.0305568	0.00223661	Syne1	GO:0034993//LINC complex;GO:0016021//integral component of membrane	GO:0051015//actin filament binding	GO:0090286//cytoskeletal anchoring at nuclear membrane	K19326//nesprin-1	XP_021030748.1//nesprin-1 isoform X2 [Mus caroli];XP_008772548.1//PREDICTED: nesprin-1 isoform X6 [Rattus norvegicus];NP_071310.2//nesprin-1 isoform 2 [Mus musculus];XP_021076993.1//nesprin-1 isoform X1 [Mus pahari]
74782	2153	130.838	86.7612	-0.592662	0.663118	0.00898248	0.000452116	Glt8d2	GO:0005794//Golgi apparatus;GO:0016021//integral component of membrane	GO:0016757//transferase activity, transferring glycosyl groups	GO:0000271//polysaccharide biosynthetic process	K13648//alpha-1,4-galacturonosyltransferase [EC:2.4.1.43]	NP_083378.2//glycosyltransferase 8 domain-containing protein 2 [Mus musculus]
100169864	1151	97.2255	64.3038	-0.596431	0.661388	0.0845748	0.00869696	Gm44504	GO:0016020//membrane;GO:0005634//nucleus;GO:0005829//cytosol;GO:0005737//cytoplasm;GO:0071818//BAT3 complex	GO:0051087//chaperone binding	GO:0006810//transport;GO:0071816//tail-anchored membrane protein insertion into ER membrane	K00036//glucose-6-phosphate 1-dehydrogenase [EC:1.1.1.49 1.1.1.363];K08770//ubiquitin C;K14343//solute carrier family 10 (sodium/bile acid cotransporter), member 3/5	CAF25307.1//ubiquitin-like protein GDX, partial [Mus musculus];EDL29817.1//ubiquitin-like 4, isoform CRA_a, partial [Mus musculus]
414072	4197	30.4618	20.1289	-0.597734	0.660791	0.265631	0.0464327	BC031361	NA	NA	NA	NA	BAE41215.1//unnamed protein product [Mus musculus]
27494	6974	1351.14	892.091	-0.598914	0.660251	2.74496e-13	1.23159e-15	Amot	GO:0009897//external side of plasma membrane;GO:0031410//cytoplasmic vesicle;GO:0030027//lamellipodium;GO:0005737//cytoplasm;GO:0001726//ruffle;GO:0005884//actin filament;GO:0001725//stress fiber;GO:0009986//cell surface;GO:0030139//endocytic vesicle;GO:0008180//COP9 signalosome;GO:0016021//integral component of membrane;GO:0005923//bicellular tight junction	GO:0004872//receptor activity;GO:0043532//angiostatin binding	GO:0040019//positive regulation of embryonic development;GO:0035329//hippo signaling;GO:0043534//blood vessel endothelial cell migration;GO:0030334//regulation of cell migration;GO:0043116//negative regulation of vascular permeability;GO:0003365//establishment of cell polarity involved in ameboidal cell migration;GO:0006935//chemotaxis;GO:0001570//vasculogenesis;GO:0042074//cell migration involve…	K16819//angiomotin	NP_001277203.1//angiomotin isoform 2 [Mus musculus];EDL14717.1//angiomotin, isoform CRA_c [Mus musculus];NP_695231.3//angiomotin isoform 1 [Mus musculus]
14190	3769	447.849	294.897	-0.602804	0.658473	4.45463e-07	4.9697e-09	Fgl2	GO:0070062//extracellular exosome	GO:0008233//peptidase activity	GO:0007567//parturition;GO:0019835//cytolysis	K10104//ficolin;K05466//angiopoietin 2;K06252//tenascin;K17341//hemicentin	NP_032039.2//fibroleukin precursor [Mus musculus]
23801	2538	27.4196	18.0366	-0.604281	0.657799	0.27829	0.0497929	Aloxe3	NA	NA	NA	K18684//hydroperoxy icosatetraenoate dehydratase/isomerase [EC:4.2.1.152 5.4.4.7]	XP_021068631.1//hydroperoxide isomerase ALOXE3 [Mus pahari]
29869	5813	941.445	611.951	-0.621461	0.650013	7.54833e-15	2.88331e-17	Ulk2	GO:0034045//phagophore assembly site membrane;GO:0030659//cytoplasmic vesicle membrane	GO:0004674//protein serine/threonine kinase activity;GO:0005524//ATP binding	GO:0048671//negative regulation of collateral sprouting;GO:0048675//axon extension;GO:0007165//signal transduction;GO:0007409//axonogenesis;GO:0046777//protein autophosphorylation;GO:0042594//response to starvation;GO:0006914//autophagy;GO:0075044//autophagy of host cells involved in interaction with symbiont	K08269//serine/threonine-protein kinase ULK2 [EC:2.7.11.1]	BAC65613.2//mKIAA0623 protein, partial [Mus musculus]
24066	4611	63.9943	41.4941	-0.625036	0.648404	0.0923612	0.00981124	Spry4	GO:0016020//membrane;GO:0005925//focal adhesion;GO:0005737//cytoplasm	NA	GO:0070373//negative regulation of ERK1 and ERK2 cascade;GO:1990830//cellular response to leukemia inhibitory factor;GO:0043407//negative regulation of MAP kinase activity;GO:0007275//multicellular organism development	K17385//protein sprouty homolog 4	KFO19378.1//Protein sprouty like protein 4 [Fukomys damarensis]
18295	2540	49.8021	32.1577	-0.631042	0.64571	0.115908	0.0134935	Ogn	GO:0031012//extracellular matrix;GO:0070062//extracellular exosome;GO:0005615//extracellular space;GO:1903561//extracellular vesicle;GO:0005578//proteinaceous extracellular matrix	GO:0008083//growth factor activity	GO:0048662//negative regulation of smooth muscle cell proliferation;GO:0007409//axonogenesis	K08126//osteoglycin (osteoinductive factor, mimecan)	XP_021035476.1//mimecan [Mus caroli]
14107	14627	1077.64	693.056	-0.636837	0.643121	0.0191922	0.00121253	Fat1	GO:0031252//cell leading edge;GO:0070062//extracellular exosome;GO:0005634//nucleus;GO:0005925//focal adhesion;GO:0016324//apical plasma membrane;GO:0030054//cell junction;GO:0030027//lamellipodium;GO:0048471//perinuclear region of cytoplasm;GO:0030175//filopodium;GO:0005911//cell-cell junction;GO:0016021//integral component of membrane;GO:0005886//plasma membrane	GO:0005509//calcium ion binding;GO:0008013//beta-catenin binding	GO:0016477//cell migration;GO:0003382//epithelial cell morphogenesis;GO:0048593//camera-type eye morphogenesis;GO:0098609//cell-cell adhesion;GO:0007015//actin filament organization;GO:0007163//establishment or maintenance of cell polarity;GO:0007156//homophilic cell adhesion via plasma membrane adhesion molecules;GO:0045197//establishment or maintenance of epithelial cell apical/basal polarity	K16506//protocadherin Fat 1/2/3	XP_021074921.1//protocadherin Fat 1 [Mus pahari];NP_001074755.2//protocadherin Fat 1 precursor [Mus musculus]
70974	8641	435.615	280.038	-0.63743	0.642857	5.35312e-07	6.03699e-09	Pgm2l1	NA	NA	NA	K11809//glucose-1,6-bisphosphate synthase [EC:2.7.1.106]	EDL16431.1//phosphoglucomutase 2-like 1, isoform CRA_d [Mus musculus]
235380	10614	238.478	153.024	-0.640096	0.64167	0.000227667	5.59055e-06	Dmxl2	GO:0043291//RAVE complex;GO:0005615//extracellular space;GO:0030672//synaptic vesicle membrane;GO:0008021//synaptic vesicle;GO:0030054//cell junction	GO:0017137//Rab GTPase binding	GO:0070072//vacuolar proton-transporting V-type ATPase complex assembly;GO:0007035//vacuolar acidification	K16482//centriolar protein POC1;K05212//glutamate receptor ionotropic, NMDA 2D;K14555//U3 small nucleolar RNA-associated protein 13	NP_766359.2//dmX-like protein 2 [Mus musculus];XP_006511148.2//PREDICTED: dmX-like protein 2 isoform X3 [Mus musculus]
230316	3062	109.334	70.1451	-0.640331	0.641566	0.0100763	0.000526023	Megf9	GO:0016021//integral component of membrane;GO:0005604//basement membrane	NA	NA	K06243//laminin, beta 2	NP_766282.1//multiple epidermal growth factor-like domains protein 9 precursor [Mus musculus]
76574	2166	27.0923	17.3735	-0.640996	0.64127	0.234058	0.0380328	Mfsd2a	GO:0005887//integral component of plasma membrane;GO:0005789//endoplasmic reticulum membrane	GO:0051978//lysophospholipid transporter activity;GO:0015245//fatty acid transmembrane transporter activity;GO:0015293//symporter activity;GO:0005548//phospholipid transporter activity	GO:1990379//lipid transport across blood brain barrier;GO:0015908//fatty acid transport;GO:0051977//lysophospholipid transport;GO:0021766//hippocampus development;GO:0060856//establishment of blood-brain barrier;GO:0045056//transcytosis	K08824//cyclin-dependent kinase-like [EC:2.7.11.22]	NP_083938.2//sodium-dependent lysophosphatidylcholine symporter 1 [Mus musculus]
17921	7196	26.1428	16.7473	-0.642487	0.640608	0.23491	0.0383137	Myo7a	GO:0005765//lysosomal membrane;GO:0001917//photoreceptor inner segment;GO:0005938//cell cortex;GO:0016324//apical plasma membrane;GO:0032391//photoreceptor connecting cilium;GO:1990435//upper tip-link density;GO:0042470//melanosome;GO:0001750//photoreceptor outer segment;GO:0005902//microvillus;GO:0005737//cytoplasm;GO:0016459//myosin complex;GO:0005829//cytosol;GO:0032420//stereocilium;GO:003147…	GO:0051015//actin filament binding;GO:0005524//ATP binding;GO:0003774//motor activity;GO:0047485//protein N-terminus binding;GO:0042803//protein homodimerization activity;GO:0043531//ADP binding;GO:0019904//protein domain specific binding;GO:0000146//microfilament motor activity;GO:0005516//calmodulin binding;GO:0030898//actin-dependent ATPase activity;GO:0030507//spectrin binding	GO:0030048//actin filament-based movement;GO:0060088//auditory receptor cell stereocilium organization;GO:0007600//sensory perception;GO:0060113//inner ear receptor cell differentiation;GO:0007601//visual perception;GO:0042490//mechanoreceptor differentiation;GO:0001845//phagolysosome assembly;GO:0042472//inner ear morphogenesis;GO:0050953//sensory perception of light stimulus;GO:0048839//inner e…	K10359//myosin VIIa	NP_001243011.1//unconventional myosin-VIIa isoform 3 [Mus musculus];NP_001243010.1//unconventional myosin-VIIa isoform 1 [Mus musculus]
330119	7579	24.493	15.6755	-0.64386	0.639998	0.243639	0.0403427	Adamts3	GO:0070062//extracellular exosome;GO:0005615//extracellular space	GO:0004175//endopeptidase activity;GO:0008233//peptidase activity;GO:0004222//metalloendopeptidase activity;GO:0008270//zinc ion binding	GO:0010573//vascular endothelial growth factor production;GO:0016485//protein processing;GO:1900748//positive regulation of vascular endothelial growth factor signaling pathway;GO:0032964//collagen biosynthetic process	K08619//a disintegrin and metalloproteinase with thrombospondin motifs 3 [EC:3.4.24.-]	NP_001074870.1//A disintegrin and metalloproteinase with thrombospondin motifs 3 isoform 2 precursor [Mus musculus];NP_808540.2//A disintegrin and metalloproteinase with thrombospondin motifs 3 isoform 1 precursor [Mus musculus]
233651	10651	54.7964	34.8451	-0.653126	0.635901	0.0749411	0.0072701	Dchs1	GO:0005622//intracellular;GO:0016021//integral component of membrane;GO:0045177//apical part of cell;GO:0005886//plasma membrane	GO:0005509//calcium ion binding	GO:0016477//cell migration;GO:0001822//kidney development;GO:0035329//hippo signaling;GO:0043931//ossification involved in bone maturation;GO:0036342//post-anal tail morphogenesis;GO:0003007//heart morphogenesis;GO:0007389//pattern specification process;GO:0098609//cell-cell adhesion;GO:0022008//neurogenesis;GO:0001658//branching involved in ureteric bud morphogenesis;GO:0021915//neural tube deve…	K16507//protocadherin-16/23	XP_006507718.1//PREDICTED: protocadherin-16 isoform X1 [Mus musculus]
17076	5172	454.698	288.68	-0.655435	0.634884	3.0033e-06	4.06073e-08	Ly75	GO:0016021//integral component of membrane	GO:0030246//carbohydrate binding	GO:0006897//endocytosis	K06559//lymphocyte antigen 75	XP_021048978.1//lymphocyte antigen 75 [Mus pahari];ERE70064.1//lymphocyte antigen 75-like isoform 1 [Cricetulus griseus]
100503197	2624	34.1938	21.6533	-0.659146	0.633253	0.19415	0.0289889	Gm19589	NA	NA	NA	NA	EDL40108.1//mCG145606, partial [Mus musculus]
241556	3773	35.9751	22.7751	-0.65954	0.63308	0.187563	0.0275778	Tspan18	GO:0016021//integral component of membrane	NA	NA	K17353//tetraspanin-18	XP_010962941.1//PREDICTED: tetraspanin-18 [Camelus bactrianus]
16500	11153	3.27203	2.06854	-0.661571	0.632189	0.276419	0.049391	Kcnb1	GO:0030425//dendrite;GO:0030424//axon;GO:0030054//cell junction;GO:0043204//perikaryon;GO:0042383//sarcolemma;GO:0016328//lateral plasma membrane;GO:0032809//neuronal cell body membrane;GO:0005886//plasma membrane;GO:0008076//voltage-gated potassium channel complex;GO:0045211//postsynaptic membrane	GO:0005249//voltage-gated potassium channel activity;GO:0044325//ion channel binding;GO:0046982//protein heterodimerization activity;GO:0005251//delayed rectifier potassium channel activity	GO:1900454//positive regulation of long term synaptic depression;GO:0010701//positive regulation of norepinephrine secretion;GO:0006904//vesicle docking involved in exocytosis;GO:0051260//protein homooligomerization;GO:0042593//glucose homeostasis;GO:0031669//cellular response to nutrient levels;GO:0007215//glutamate receptor signaling pathway;GO:0006813//potassium ion transport;GO:0072659//prote…	K04885//potassium voltage-gated channel Shab-related subfamily B member 1	NP_032446.2//potassium voltage-gated channel subfamily B member 1 [Mus musculus]
20394	1227	24.6453	15.5471	-0.664661	0.630837	0.240528	0.0396302	Scg5	GO:0030141//secretory granule;GO:0005576//extracellular region	GO:0051082//unfolded protein binding;GO:0004857//enzyme inhibitor activity	GO:0006886//intracellular protein transport;GO:0016486//peptide hormone processing;GO:0046883//regulation of hormone secretion;GO:0007218//neuropeptide signaling pathway	NA	EDL27856.1//secretogranin V, isoform CRA_a, partial [Mus musculus]
319565	21718	907.886	572.591	-0.665005	0.630686	0.125672	0.0151978	Syne2	NA	NA	NA	K19346//nesprin-2	XP_021058016.1//nesprin-2 [Mus pahari];XP_021034302.1//nesprin-2 [Mus caroli]
11482	3640	42.6084	26.8419	-0.666652	0.629967	0.106081	0.0118989	Acvrl1	GO:0030425//dendrite;GO:0009986//cell surface;GO:0005887//integral component of plasma membrane;GO:0005886//plasma membrane;GO:0043025//neuronal cell body	GO:0005025//transforming growth factor beta receptor activity, type I;GO:0005524//ATP binding;GO:0048185//activin binding;GO:0005024//transforming growth factor beta-activated receptor activity;GO:0019901//protein kinase binding;GO:0016361//activin receptor activity, type I;GO:0098821//BMP receptor activity;GO:0046872//metal ion binding;GO:0004674//protein serine/threonine kinase activity;GO:0004…	GO:0008217//regulation of blood pressure;GO:0007162//negative regulation of cell adhesion;GO:0030513//positive regulation of BMP signaling pathway;GO:0060836//lymphatic endothelial cell differentiation;GO:0071560//cellular response to transforming growth factor beta stimulus;GO:0061154//endothelial tube morphogenesis;GO:0003203//endocardial cushion morphogenesis;GO:0045766//positive regulation of…	K13594//activin receptor-like kinase 1 [EC:2.7.11.30]	EDL04064.1//activin A receptor, type II-like 1, isoform CRA_c, partial [Mus musculus];NP_001264184.1//serine/threonine-protein kinase receptor R3 isoform b [Mus musculus]
11656	1938	2.64332	1.6633	-0.668308	0.629244	0.236449	0.0386508	Alas2	GO:0005759//mitochondrial matrix;GO:0005743//mitochondrial inner membrane;GO:0005739//mitochondrion	GO:0016594//glycine binding;GO:0003870//5-aminolevulinate synthase activity;GO:0030170//pyridoxal phosphate binding;GO:0050662//coenzyme binding	GO:0007595//lactation;GO:0006879//cellular iron ion homeostasis;GO:0042493//response to drug;GO:1901423//response to benzene;GO:0060135//maternal process involved in female pregnancy;GO:0097421//liver regeneration;GO:0006782//protoporphyrinogen IX biosynthetic process;GO:0042541//hemoglobin biosynthetic process;GO:0001666//response to hypoxia;GO:0006783//heme biosynthetic process;GO:0030218//eryt…	K00643//5-aminolevulinate synthase [EC:2.3.1.37]	ERE65582.1//5-aminolevulinate synthase, erythroid-specific, partial [Cricetulus griseus];EDL07517.1//aminolevulinic acid synthase 2, erythroid, isoform CRA_a, partial [Mus musculus]
100019	17959	413.258	258.436	-0.677236	0.625362	0.0804743	0.00807524	Mdn1	NA	NA	NA	K14572//midasin	XP_021015097.1//midasin isoform X2 [Mus caroli]
233020	2415	27.9531	17.4702	-0.67811	0.624984	0.186356	0.0273325	Hipk4	GO:0005634//nucleus;GO:0005737//cytoplasm	GO:0004674//protein serine/threonine kinase activity;GO:0005524//ATP binding;GO:0004672//protein kinase activity	GO:1901796//regulation of signal transduction by p53 class mediator;GO:0018105//peptidyl-serine phosphorylation;GO:0006468//protein phosphorylation;GO:0016572//histone phosphorylation;GO:0046777//protein autophosphorylation	K08826//homeodomain interacting protein kinase [EC:2.7.11.1]	NP_001028487.2//homeodomain-interacting protein kinase 4 [Mus musculus]
214150	7635	258.374	161.444	-0.67843	0.624845	0.000348547	9.36469e-06	Ago3	GO:0016020//membrane;GO:0070578//RISC-loading complex;GO:0005654//nucleoplasm;GO:0000932//P-body;GO:0005737//cytoplasm;GO:0000794//condensed nuclear chromosome;GO:0035068//micro-ribonucleoprotein complex;GO:0036464//cytoplasmic ribonucleoprotein granule;GO:0016442//RISC complex	GO:0003723//RNA binding;GO:0035198//miRNA binding;GO:0003725//double-stranded RNA binding;GO:0003727//single-stranded RNA binding	GO:0035196//production of miRNAs involved in gene silencing by miRNA;GO:0072091//regulation of stem cell proliferation;GO:0010628//positive regulation of gene expression;GO:0006402//mRNA catabolic process;GO:1901224//positive regulation of NIK/NF-kappaB signaling;GO:0010501//RNA secondary structure unwinding;GO:0035280//miRNA loading onto RISC involved in gene silencing by miRNA;GO:0035278//miRNA…	K11593//eukaryotic translation initiation factor 2C	XP_021091161.1//protein argonaute-3 [Mesocricetus auratus];BAE42893.1//unnamed protein product [Mus musculus]
93889	5039	18.4427	11.5025	-0.681103	0.623688	0.26288	0.0458487	Pcdhb18	NA	NA	NA	K16494//protocadherin beta	XP_021006564.1//protocadherin beta-18 [Mus caroli]
109676	5790	42.6102	26.429	-0.68908	0.620249	0.116336	0.0135572	Ank2	GO:0005856//cytoskeleton;GO:0016323//basolateral plasma membrane;GO:0045121//membrane raft;GO:0043005//neuron projection	GO:0044325//ion channel binding;GO:0005200//structural constituent of cytoskeleton;GO:0030507//spectrin binding;GO:0019901//protein kinase binding	GO:0086005//ventricular cardiac muscle cell action potential;GO:0098907//regulation of SA node cell action potential;GO:0003283//atrial septum development;GO:0072659//protein localization to plasma membrane;GO:0098910//regulation of atrial cardiac muscle cell action potential;GO:0086091//regulation of heart rate by cardiac conduction;GO:0070972//protein localization to endoplasmic reticulum;GO:00…	K10380//ankyrin	XP_017174914.1//PREDICTED: ankyrin-2 isoform X8 [Mus musculus];XP_006500969.1//PREDICTED: ankyrin-2 isoform X42 [Mus musculus];XP_017174923.1//PREDICTED: ankyrin-2 isoform X40 [Mus musculus];NP_001314867.1//ankyrin-2 isoform 4 [Mus musculus];NP_001314868.1//ankyrin-2 isoform 5 [Mus musculus];XP_017174925.1//PREDICTED: ankyrin-2 isoform X43 [Mus musculus]
628870	6984	16.7839	10.4073	-0.68948	0.620077	0.264543	0.0462105	Otogl	NA	NA	NA	K21125//mucin-5AC;K03900//von Willebrand factor	XP_021030606.1//otogelin-like protein [Mus caroli]
211612	6489	24.0626	14.9038	-0.691115	0.619375	0.207858	0.0317843	Ptchd1	GO:0016021//integral component of membrane;GO:0005886//plasma membrane	NA	GO:0050890//cognition;GO:0035176//social behavior;GO:0021794//thalamus development;GO:0007224//smoothened signaling pathway	K11101//patched 2;K06225//patched 1	NP_001087219.1//patched domain-containing protein 1 [Mus musculus]
14118	9900	1471.86	905.543	-0.700786	0.615237	0.00815345	0.000403396	Fbn1	GO:0031012//extracellular matrix;GO:0070062//extracellular exosome;GO:0005615//extracellular space;GO:0005622//intracellular;GO:0005578//proteinaceous extracellular matrix;GO:0001527//microfibril;GO:0005576//extracellular region;GO:0005604//basement membrane	GO:0005201//extracellular matrix structural constituent;GO:0005178//integrin binding;GO:0042802//identical protein binding;GO:0005509//calcium ion binding;GO:0008201//heparin binding;GO:0032403//protein complex binding;GO:0005179//hormone activity	GO:0045671//negative regulation of osteoclast differentiation;GO:0043010//camera-type eye development;GO:0033627//cell adhesion mediated by integrin;GO:0042593//glucose homeostasis;GO:1990314//cellular response to insulin-like growth factor stimulus;GO:0071560//cellular response to transforming growth factor beta stimulus;GO:0035583//sequestering of TGFbeta in extracellular matrix;GO:0035582//seq…	K06825//fibrillin 1	AAC62317.1//mutant fibrillin-1 [Mus musculus];XP_011237592.1//PREDICTED: fibrillin-1 isoform X1 [Mus musculus]
72224	2468	4.76358	2.9164	-0.707859	0.612228	0.268924	0.0473851	1700001J11Rik	GO:0000151//ubiquitin ligase complex;GO:0016021//integral component of membrane;GO:0005813//centrosome;GO:0005737//cytoplasm	GO:0061630//ubiquitin protein ligase activity;GO:0046872//metal ion binding;GO:0004842//ubiquitin-protein transferase activity;GO:0031624//ubiquitin conjugating enzyme binding	GO:0042787//protein ubiquitination involved in ubiquitin-dependent protein catabolic process;GO:0032436//positive regulation of proteasomal ubiquitin-dependent protein catabolic process;GO:0000209//protein polyubiquitination	K11972//E3 ubiquitin-protein ligase RNF19A [EC:2.3.2.27]	EDL08823.1//ring finger protein (C3HC4 type) 19, isoform CRA_a [Mus musculus]
243339	2734	3.90029	2.38636	-0.70877	0.611841	0.257451	0.0443004	Tmem130	GO:0005887//integral component of plasma membrane;GO:0005794//Golgi apparatus;GO:0000139//Golgi membrane	NA	NA	K20732//transmembrane glycoprotein NMB	NP_808403.2//transmembrane protein 130 precursor [Mus musculus]
53901	3174	662.579	401.641	-0.722185	0.606179	2.75989e-14	1.15463e-16	Rcan2	GO:0005622//intracellular;GO:0005737//cytoplasm	GO:0008597//calcium-dependent protein serine/threonine phosphatase regulator activity;GO:0003676//nucleic acid binding	GO:0006979//response to oxidative stress;GO:0019722//calcium-mediated signaling;GO:0007219//Notch signaling pathway;GO:0033173//calcineurin-NFAT signaling cascade;GO:0007614//short-term memory;GO:0070884//regulation of calcineurin-NFAT signaling cascade;GO:0031987//locomotion involved in locomotory behavior	K17903//calcipressin-2	NP_085101.1//calcipressin-2 isoform 2 [Mus musculus];NP_997532.1//calcipressin-2 isoform 1 [Mus musculus]
331195	1859	4.77053	2.88032	-0.727921	0.603773	0.25029	0.0423195	A430089I19Rik	NA	NA	GO:0045892//negative regulation of transcription, DNA-templated;GO:0045596//negative regulation of cell differentiation;GO:0043066//negative regulation of apoptotic process;GO:0008284//positive regulation of cell proliferation	K10308//F-box protein 31	XP_987278.1//PREDICTED: PRAME family member 8-like [Mus musculus]
319942	2636	4.53238	2.73312	-0.729718	0.603022	0.253911	0.0434124	A530016L24Rik	GO:0016021//integral component of membrane;GO:0005886//plasma membrane	NA	NA	NA	NP_796013.1//nutritionally-regulated adipose and cardiac-enriched protein [Mus musculus]
93695	3798	34.8244	20.924	-0.734939	0.600843	0.0991658	0.0108347	Gpnmb	GO:0012505//endomembrane system;GO:0005887//integral component of plasma membrane;GO:0031410//cytoplasmic vesicle;GO:0016021//integral component of membrane;GO:0042470//melanosome;GO:0030659//cytoplasmic vesicle membrane	GO:0045545//syndecan binding;GO:0005178//integrin binding;GO:0048018//receptor ligand activity;GO:0008201//heparin binding	GO:1901215//negative regulation of neuron death;GO:0001649//osteoblast differentiation;GO:0030335//positive regulation of cell migration;GO:0032720//negative regulation of tumor necrosis factor production;GO:0031954//positive regulation of protein autophosphorylation;GO:2000134//negative regulation of G1/S transition of mitotic cell cycle;GO:0042130//negative regulation of T cell proliferation;GO…	K20732//transmembrane glycoprotein NMB	NP_444340.3//transmembrane glycoprotein NMB precursor [Mus musculus]
70393	1504	5.17191	3.09917	-0.738816	0.599231	0.255377	0.0437886	2210416O15Rik	NA	NA	NA	K06236//collagen, type I, alpha	EDM05628.1//rCG63504 [Rattus norvegicus]
116838	3740	30.6727	18.317	-0.743774	0.597175	0.131271	0.0162498	Rims2	GO:0070062//extracellular exosome;GO:0048786//presynaptic active zone;GO:0005622//intracellular;GO:0030054//cell junction;GO:0043005//neuron projection;GO:0060077//inhibitory synapse;GO:0043234//protein complex;GO:0042734//presynaptic membrane;GO:0045202//synapse	GO:0046872//metal ion binding;GO:0044325//ion channel binding;GO:0019904//protein domain specific binding;GO:0046982//protein heterodimerization activity;GO:0017137//Rab GTPase binding	GO:0048791//calcium ion-regulated exocytosis of neurotransmitter;GO:0030073//insulin secretion;GO:0017156//calcium ion regulated exocytosis;GO:0017157//regulation of exocytosis;GO:0007269//neurotransmitter secretion;GO:0061669//spontaneous neurotransmitter secretion;GO:0042391//regulation of membrane potential;GO:2000300//regulation of synaptic vesicle exocytosis;GO:0010628//positive regulation o…	K15297//regulating synaptic membrane exocytosis protein 2	NP_001243312.1//regulating synaptic membrane exocytosis protein 2 isoform b [Mus musculus];NP_001243313.1//regulating synaptic membrane exocytosis protein 2 isoform d [Mus musculus];NP_001243311.1//regulating synaptic membrane exocytosis protein 2 isoform a [Mus musculus];EDL08781.1//regulating synaptic membrane exocytosis 2, isoform CRA_b, partial [Mus musculus];XP_021039890.1//regulating synapt…
26904	1433	7.71057	4.59437	-0.74697	0.595854	0.26288	0.0457806	Sh2d1b1	NA	NA	NA	K07989//EWS/FLI1 activated transcript 2	NP_036139.3//SH2 domain-containing protein 1B [Mus musculus]
78558	2664	23.4824	13.9414	-0.752206	0.593695	0.1564	0.0210897	Htra3	GO:0005576//extracellular region	GO:0004252//serine-type endopeptidase activity;GO:0005520//insulin-like growth factor binding;GO:0004175//endopeptidase activity;GO:0008236//serine-type peptidase activity	GO:0001558//regulation of cell growth;GO:0030514//negative regulation of BMP signaling pathway;GO:0006508//proteolysis;GO:0030512//negative regulation of transforming growth factor beta receptor signaling pathway	K08785//HtrA serine peptidase 3 [EC:3.4.21.-]	NP_001036080.1//serine protease HTRA3 isoform b precursor [Mus musculus];NP_084403.2//serine protease HTRA3 isoform a precursor [Mus musculus]
668212	6547	4.13917	2.45101	-0.755963	0.592151	0.21402	0.0332196	Efr3b	GO:0005829//cytosol;GO:0005886//plasma membrane	NA	GO:0072659//protein localization to plasma membrane;GO:0046854//phosphatidylinositol phosphorylation	K21842//protein EFR3	NP_001075952.1//protein EFR3 homolog B [Mus musculus]
171285	2725	21.2719	12.5804	-0.757766	0.591411	0.162481	0.0224842	Havcr2	GO:0070062//extracellular exosome;GO:0009986//cell surface;GO:0016021//integral component of membrane;GO:0030054//cell junction;GO:0005886//plasma membrane;GO:0001772//immunological synapse;GO:0005769//early endosome	GO:0046872//metal ion binding	GO:0060135//maternal process involved in female pregnancy;GO:0042102//positive regulation of T cell proliferation;GO:0032715//negative regulation of interleukin-6 production;GO:0071222//cellular response to lipopolysaccharide;GO:1900426//positive regulation of defense response to bacterium;GO:0030886//negative regulation of myeloid dendritic cell activation;GO:0001819//positive regulation of cyto…	K20414//hepatitis A virus cellular receptor 2	NP_599011.2//hepatitis A virus cellular receptor 2 homolog precursor [Mus musculus]
70701	4205	14.001	8.23674	-0.765388	0.588295	0.213176	0.0330067	Nipal1	GO:0016020//membrane;GO:0016021//integral component of membrane	GO:0015095//magnesium ion transmembrane transporter activity	GO:0015693//magnesium ion transport	K19364//magnesium transporter NIPA1	NP_001074674.1//magnesium transporter NIPA3 [Mus musculus]
69787	1408	3.13165	1.84114	-0.766322	0.587914	0.156902	0.0211955	Anxa13	GO:0070062//extracellular exosome;GO:0005654//nucleoplasm;GO:0005615//extracellular space;GO:0005886//plasma membrane	GO:0005544//calcium-dependent phospholipid binding;GO:0005509//calcium ion binding;GO:0001786//phosphatidylserine binding;GO:1901611//phosphatidylglycerol binding	NA	K17099//annexin A13	NP_081487.1//annexin A13 [Mus musculus]
215001	2536	9.41483	5.50302	-0.774713	0.584505	0.231927	0.0374897	Wfikkn1	GO:0005576//extracellular region	GO:0048019//receptor antagonist activity;GO:0004867//serine-type endopeptidase inhibitor activity;GO:0008191//metalloendopeptidase inhibitor activity;GO:0050431//transforming growth factor beta binding	GO:0045861//negative regulation of proteolysis;GO:0043392//negative regulation of DNA binding;GO:0030512//negative regulation of transforming growth factor beta receptor signaling pathway;GO:0032091//negative regulation of protein binding;GO:0048747//muscle fiber development;GO:0060021//palate development;GO:0001501//skeletal system development	K10809//thyroglobulin;K17341//hemicentin;K03909//tissue factor pathway inhibitor	NP_001093924.1//WAP, Kazal, immunoglobulin, Kunitz and NTR domain-containing protein 1 precursor [Mus musculus]
21916	2887	17.8735	10.4123	-0.779533	0.582556	0.176792	0.0253135	Tmod1	GO:0016020//membrane;GO:0005856//cytoskeleton;GO:0030016//myofibril;GO:0030017//sarcomere;GO:0030863//cortical cytoskeleton;GO:0005884//actin filament;GO:0005865//striated muscle thin filament;GO:0008180//COP9 signalosome	GO:0051015//actin filament binding;GO:0003779//actin binding;GO:0005523//tropomyosin binding	GO:0007015//actin filament organization;GO:0051694//pointed-end actin filament capping;GO:0006936//muscle contraction;GO:0070307//lens fiber cell development;GO:0008344//adult locomotory behavior;GO:0030239//myofibril assembly	K10370//tropomodulin	ERE84151.1//tropomodulin-1 [Cricetulus griseus]
243780	1951	16.1945	9.41282	-0.782802	0.581237	0.186587	0.0273777	E330009J07Rik	GO:0005737//cytoplasm	NA	GO:0051179//localization	K14772//U3 small nucleolar RNA-associated protein 20	Q3UHG7.1//RecName: Full=Protein LCHN
11600	4313	68.7605	39.9188	-0.784513	0.580548	0.0104486	0.000555593	Angpt1	GO:0070062//extracellular exosome;GO:0005615//extracellular space;GO:0045121//membrane raft;GO:0005886//plasma membrane;GO:0005902//microvillus	GO:0005172//vascular endothelial growth factor receptor binding;GO:0030971//receptor tyrosine kinase binding;GO:0005102//receptor binding	GO:0050731//positive regulation of peptidyl-tyrosine phosphorylation;GO:0030210//heparin biosynthetic process;GO:0007171//activation of transmembrane receptor protein tyrosine kinase activity;GO:0007162//negative regulation of cell adhesion;GO:0032680//regulation of tumor necrosis factor production;GO:0002092//positive regulation of receptor internalization;GO:0010595//positive regulation of endo…	K05465//angiopoietin 1	BAD32146.1//mKIAA0003 protein, partial [Mus musculus]
12353	1380	6.08301	3.52916	-0.785458	0.580168	0.2182	0.0341596	Car6	GO:0070062//extracellular exosome;GO:0005615//extracellular space;GO:0005829//cytosol;GO:0005737//cytoplasm	GO:0008270//zinc ion binding;GO:0004089//carbonate dehydratase activity	GO:0006730//one-carbon metabolic process;GO:0001580//detection of chemical stimulus involved in sensory perception of bitter taste	K01672//carbonic anhydrase [EC:4.2.1.1]	AAH49973.1//Car6 protein, partial [Mus musculus]
102443351	4506	15.8341	9.09505	-0.799881	0.574397	0.176001	0.0250775	Xntrpc	GO:0005634//nucleus;GO:0016021//integral component of membrane	GO:0003684//damaged DNA binding;GO:0005262//calcium channel activity	GO:0000012//single strand break repair	K04965//transient receptor potential cation channel subfamily C member 2	NP_035774.2//Xndr-Trpc2 readthrough [Mus musculus];XP_013367168.1//PREDICTED: short transient receptor potential channel 2-like [Chinchilla lanigera]
140577	4444	13.9593	7.94534	-0.813042	0.569181	0.168119	0.0235161	Ankrd6	GO:0043231//intracellular membrane-bounded organelle;GO:0005634//nucleus;GO:0005737//cytoplasm	NA	GO:0046330//positive regulation of JNK cascade;GO:0090090//negative regulation of canonical Wnt signaling pathway;GO:2000096//positive regulation of Wnt signaling pathway, planar cell polarity pathway	K21435//ankyrin repeat domain-containing protein 6	BAD32348.1//mKIAA0957 protein, partial [Mus musculus]
320557	4537	17.5062	9.95661	-0.814136	0.568749	0.147189	0.0190572	Fam169a	GO:0005637//nuclear inner membrane	NA	NA	K14572//midasin;K11661//helicase SRCAP [EC:3.6.4.-];K12869//crooked neck	BAD32329.1//mKIAA0888 protein, partial [Mus musculus];AAH84589.1//Fam169a protein, partial [Mus musculus]
11828	1763	36.6902	20.7309	-0.823611	0.565026	0.0461317	0.00377042	Aqp3	GO:0016323//basolateral plasma membrane;GO:0005634//nucleus;GO:0005887//integral component of plasma membrane;GO:0005911//cell-cell junction;GO:0005886//plasma membrane;GO:0005737//cytoplasm	GO:0015250//water channel activity;GO:0015254//glycerol channel activity	GO:0006833//water transport;GO:0071456//cellular response to hypoxia;GO:0090650//cellular response to oxygen-glucose deprivation;GO:0070295//renal water absorption;GO:0032526//response to retinoic acid;GO:0002684//positive regulation of immune system process;GO:0015840//urea transport;GO:0015793//glycerol transport;GO:0042476//odontogenesis	K09876//aquaporin-3	NP_057898.2//aquaporin-3 [Mus musculus]
271697	1477	19.5335	11.0131	-0.826733	0.563805	0.124093	0.0148373	Cdk15	GO:0005634//nucleus;GO:0005829//cytosol	GO:0046872//metal ion binding;GO:0004674//protein serine/threonine kinase activity;GO:0004693//cyclin-dependent protein serine/threonine kinase activity;GO:0005524//ATP binding;GO:0030332//cyclin binding	GO:0006468//protein phosphorylation	K15594//cyclin-dependent kinase 15 [EC:2.7.11.22]	NP_001028545.2//cyclin-dependent kinase 15 [Mus musculus]
100503185	1134	13.4334	7.40694	-0.85888	0.551381	0.142267	0.0182437	Btbd8	GO:0005634//nucleus;GO:0005654//nucleoplasm;GO:0005737//cytoplasm	GO:0000976//transcription regulatory region sequence-specific DNA binding;GO:0003700//DNA binding transcription factor activity	GO:0006357//regulation of transcription from RNA polymerase II promoter;GO:0045893//positive regulation of transcription, DNA-templated	K10480//BTB/POZ domain-containing protein 8	NP_001242920.1//BTB/POZ domain-containing protein 8 [Mus musculus]
238055	13931	3.59604	1.97494	-0.864602	0.549198	0.077612	0.00765328	Apob	GO:0005615//extracellular space;GO:0005783//endoplasmic reticulum;GO:0034362//low-density lipoprotein particle;GO:0005737//cytoplasm;GO:0043025//neuronal cell body;GO:0012506//vesicle membrane;GO:0034363//intermediate-density lipoprotein particle;GO:0034359//mature chylomicron;GO:0042627//chylomicron;GO:0005829//cytosol;GO:0034361//very-low-density lipoprotein particle;GO:0005576//extracellular r…	GO:0005319//lipid transporter activity;GO:0008289//lipid binding;GO:0035473//lipase binding;GO:0008201//heparin binding;GO:0017127//cholesterol transporter activity;GO:0050750//low-density lipoprotein particle receptor binding;GO:0005543//phospholipid binding	GO:0010744//positive regulation of macrophage derived foam cell differentiation;GO:0034374//low-density lipoprotein particle remodeling;GO:0071356//cellular response to tumor necrosis factor;GO:0030301//cholesterol transport;GO:0033344//cholesterol efflux;GO:0032355//response to estradiol;GO:0009791//post-embryonic development;GO:0010886//positive regulation of cholesterol storage;GO:0042157//lip…	K14462//apolipoprotein B	NP_033823.2//apolipoprotein B-100 precursor [Mus musculus]
104271	8408	10.5171	5.77562	-0.864693	0.549163	0.152473	0.0201129	Tex15	GO:0005634//nucleus;GO:0005737//cytoplasm	NA	GO:0007129//synapsis;GO:0034502//protein localization to chromosome;GO:0009566//fertilization;GO:0006281//DNA repair;GO:0030154//cell differentiation;GO:0048873//homeostasis of number of cells within a tissue;GO:0007283//spermatogenesis;GO:0010569//regulation of double-strand break repair via homologous recombination;GO:0007130//synaptonemal complex assembly;GO:0030539//male genitalia development…	K04382//serine/threonine-protein phosphatase 2A catalytic subunit [EC:3.1.3.16]	NP_113551.2//testis-expressed protein 15 [Mus musculus]
223650	21627	58.847	31.3871	-0.9068	0.533367	0.0098271	0.000508247	Eppk1	GO:0005856//cytoskeleton;GO:0016323//basolateral plasma membrane;GO:0042995//cell projection;GO:0016327//apicolateral plasma membrane;GO:0045111//intermediate filament cytoskeleton;GO:0071944//cell periphery;GO:0097356//perinucleolar compartment;GO:0005737//cytoplasm;GO:0005911//cell-cell junction;GO:0030056//hemidesmosome;GO:0005923//bicellular tight junction;GO:0045095//keratin filament;GO:0045…	GO:0003723//RNA binding;GO:1990254//keratin filament binding;GO:0008092//cytoskeletal protein binding;GO:0019215//intermediate filament binding	GO:0045110//intermediate filament bundle assembly;GO:0010839//negative regulation of keratinocyte proliferation;GO:0030856//regulation of epithelial cell differentiation;GO:0045109//intermediate filament organization;GO:1905041//regulation of epithelium regeneration;GO:0042060//wound healing;GO:0030336//negative regulation of cell migration;GO:0051548//negative regulation of keratinocyte migratio…	K10388//plectin	NP_659097.2//epiplakin [Mus musculus]
328162	2266	36.0989	18.9444	-0.930188	0.52479	0.0226488	0.00150197	Trmt61a	NA	NA	NA	K07442//tRNA (adenine57-N1/adenine58-N1)-methyltransferase catalytic subunit [EC:2.1.1.219 2.1.1.220]	XP_019654829.1//PREDICTED: tRNA (adenine(58)-N(1))-methyltransferase catalytic subunit TRMT61A isoform X1 [Ailuropoda melanoleuca];XP_008574640.1//PREDICTED: tRNA (adenine(58)-N(1))-methyltransferase catalytic subunit TRMT61A [Galeopterus variegatus]
11514	4974	9.39104	4.90093	-0.938231	0.521872	0.107493	0.0121486	Adcy8	GO:0005622//intracellular;GO:0016021//integral component of membrane;GO:0008074//guanylate cyclase complex, soluble;GO:0005886//plasma membrane	GO:0046872//metal ion binding;GO:0005524//ATP binding;GO:0000166//nucleotide binding;GO:0004016//adenylate cyclase activity;GO:0004383//guanylate cyclase activity	GO:0006182//cGMP biosynthetic process;GO:0007165//signal transduction;GO:0035556//intracellular signal transduction;GO:0007616//long-term memory	K08048//adenylate cyclase 8 [EC:4.6.1.1]	NP_033753.2//adenylate cyclase type 8 isoform 1 [Mus musculus];NP_001278832.1//adenylate cyclase type 8 isoform 2 [Mus musculus]
233335	6960	18.1353	9.28376	-0.966018	0.511917	0.0652698	0.00599154	Synm	GO:0016020//membrane;GO:0030018//Z disc;GO:0045111//intermediate filament cytoskeleton;GO:0043034//costamere;GO:0042383//sarcolemma;GO:0060053//neurofilament cytoskeleton;GO:0005882//intermediate filament;GO:0005912//adherens junction	GO:0030674//protein binding, bridging;GO:0008307//structural constituent of muscle;GO:0005200//structural constituent of cytoskeleton;GO:0019215//intermediate filament binding;GO:0017166//vinculin binding	GO:0045104//intermediate filament cytoskeleton organization;GO:0031443//fast-twitch skeletal muscle fiber contraction	K10376//desmuslin	NP_997546.2//synemin isoform M [Mus musculus];NP_964001.2//synemin isoform H [Mus musculus];NP_899135.3//synemin isoform L [Mus musculus]
245827	14423	3.74322	1.88827	-0.987215	0.504451	0.0426918	0.00340902	Fat2	GO:0070062//extracellular exosome;GO:0005634//nucleus;GO:0005913//cell-cell adherens junction;GO:0016021//integral component of membrane;GO:0005886//plasma membrane	GO:0005509//calcium ion binding	GO:0007156//homophilic cell adhesion via plasma membrane adhesion molecules;GO:0010631//epithelial cell migration	K16506//protocadherin Fat 1/2/3	XP_021033957.1//protocadherin Fat 2 [Mus caroli]
68195	1031	87.1582	42.4079	-1.0393	0.486563	0.000289798	7.57309e-06	Rnaset2b	GO:0070062//extracellular exosome;GO:0005788//endoplasmic reticulum lumen;GO:0005615//extracellular space;GO:0016021//integral component of membrane;GO:0043202//lysosomal lumen;GO:0005764//lysosome	GO:0003723//RNA binding;GO:0033897//ribonuclease T2 activity;GO:0004540//ribonuclease activity	GO:0006401//RNA catabolic process	K01166//ribonuclease T2 [EC:3.1.27.1]	NP_080887.1//ribonuclease T2-B precursor [Mus musculus]
106014251	9228	115.122	54.446	-1.08026	0.472942	3.34352e-06	4.60182e-08	Rnf8-cmtr1	NA	NA	NA	K14589//cap1 methyltransferase [EC:2.1.1.57];K10667//E3 ubiquitin-protein ligase RNF8 [EC:2.3.2.27]	BAD32269.1//mKIAA0646 protein, partial [Mus musculus]
234479	2602	15.4133	7.08197	-1.12196	0.459471	0.0261979	0.00182351	Gm4890	NA	NA	NA	NA	EDL10871.1//mCG1035935, isoform CRA_a [Mus musculus];EDL10872.1//mCG1035935, isoform CRA_b [Mus musculus]
102902673	2420	5.37993	2.23408	-1.26791	0.415261	0.00762779	0.000371795	Gm21992	GO:0005634//nucleus;GO:0005730//nucleolus;GO:0005667//transcription factor complex;GO:0016592//mediator complex;GO:0030529//intracellular ribonucleoprotein complex;GO:0016607//nuclear speck;GO:0005737//cytoplasm	GO:0003723//RNA binding;GO:0001104//RNA polymerase II transcription cofactor activity;GO:0030674//protein binding, bridging;GO:0008270//zinc ion binding;GO:0030374//ligand-dependent nuclear receptor transcription coactivator activity	GO:0030520//intracellular estrogen receptor signaling pathway;GO:0006281//DNA repair;GO:0006260//DNA replication;GO:0002218//activation of innate immune response;GO:0006351//transcription, DNA-templated;GO:0042921//glucocorticoid receptor signaling pathway;GO:0060395//SMAD protein signal transduction;GO:0098534//centriole assembly;GO:0045944//positive regulation of transcription from RNA polymera…	K13187//RNA-binding protein 4	NP_001277056.1//Rbm14-Rbm4 readthrough isoform a [Mus musculus];NP_001277057.1//Rbm14-Rbm4 readthrough isoform b [Mus musculus];XP_007648973.1//PREDICTED: RNA-binding protein 4B isoform X5 [Cricetulus griseus];XP_008271825.1//PREDICTED: RNA-binding protein 4 isoform X3 [Oryctolagus cuniculus]
