# Supplementary material for: A host cell long noncoding RNA NR_033736 regulates type I interferon-mediated gene transcription and modulates intestinal epithelial anti-Cryptosporidium defense
Source: PLoS Pathog. 2021 Jan 22;17(1):e1009241. doi: 10.1371/journal.ppat.1009241 (PMC7857606; doi:10.1371/journal.ppat.1009241)
Supplement: S3 Table — (XLSX) [file ppat.1009241.s012.xlsx]

## Sheet: Sheet1
Supplemental Table 3. List of primers used for PCR, ChIP and for generating constructs, and probe sequences for ChIRP analysis (Excel file)
Primers for RT-PCR
	Sense primer (5’-3’)	Antisense primer (5’-3’)
Mouse
Rnu2-1	CTGATACGTCCTCTATCCGAGG	TGCAATACCAGGTCGATGCGT
18s	GAACGTCTGCCCTATCAACTTTC	GATGTGGTAGCCGTTTCTCAG
Gapdh	AACAGGGTGGTGGACCTCAT	AGTTGGGATAGGGCCTCTCTT
Ifi44	CGATGTGAAGAGTTGTTGGATG	TTTGCTGAACCAGGTCTCC
Ifi47	CTCTCTCCAGAAACCCTCAC	CCACCTCCAGGATAGCATT
ifit1	CACACATTGAAGAAGCCCTC	CCCTGTTTAGAAGATGAAGAGC
Igtp	ACTCCAGAGCGTTCACTCA	AGCAGTCATAGATTTAGACCACG
Iigp1	TGAGATGGGAGGTAGAATGAG	CTTCCACTTGCTTGAGTCAG
Mx2	CATCAACAAGGGTCAGAACTTC	TCCAGGCAGGTCAATGAGA
Oas2	TTCTCAGACTGCTTCACCAC	CCTGGCACTGTTCATACCA	no	25
Oas3	CAGAGACCAAGAGTGATAAGG	AGGAAGATGACGAGTTCG	no	25
Usp18	GAAGAGGAAGAGAGTGCTGTCT	CGTCTGTCCGATGTTGTGT	no	25
Ifnab	CTAATGGTCCTGGCAGTGA	AAGGCTCTCTTGTTCCTGAG
Ifnb1	CTGGGTGGAATGAGACTATTG	AGTGGAGAGCAGTTGAGGAC	no	25
Ifna12	GGGAAGGTTCAGGACCAAAC	ATCAGGAAAGCACAGAGCCTA	no	25
Ifna13	TGCTGGCTGTGAGGAAAT	TGGACTTCTGCTCTGACCAC	no	25
Ifit1bl2	AGGCTCTGAAACGGATAC	GATGCTTCCAAACTCAATC
Human
GAPDH	TGCACCACCAACTGCTTAGC	GGCATGGACTGTGGTCATGAG
NR_146489.1	GGCAGAGACAGTTACAGTGC	ACTTCTTTGGCTCCAGACAC
NR_110793.1	TGCCCAGGAAGACCTTACT	TCAGACAAATGACCACAGGA
NR_033302.2	CCCTTTGGATGCTGTGAT	GAGTTTAGCCAGGATTCGTC
NR_148933.1	TCTTCCACGAAACCTGTCC	CTTCATCTGTGTCACTCATTGC
C. parvum
C. parvum18s	TAGAGATTGGAGGTTGTTCCT	CTCCACCAACTAAGAACGGCC
C. parvum hsp70	AACTTTAGCTCCAGTTGAGAAAGTACTC	CATGGCTCTTTACCGTTAAAGAATTCC
Primers for cloning the full length of NR_033736 into pTarget vector
NR_033736	GACGCGTGAGTTCCCGTAGCAGCATCGAGGTGTTCCTG(Mlu I)	TTGCGGCCGCGTACATGCACACACCTTTAATCCCATTTACTCAGG (Not I)
Primers for cloning the promoter of NR_033736 into pGL3-Basic luciferase vector
NR_033736 promoter	GGCTAGCAAAGGACACACAGACTTAC (Nhe I)	CAAGCTTCTTATATACACCCCAGCAC (HindIII )
Primers and the guide RNA sequence used to generate the CRISPR/Cas9 vector plasmids for NR_033736
sgRNA1	GCAGGCCTTTGCCAGAGTAG
sgRNA2	GGCCTGCTGTGAGTGGTTGG
5HDR_F_HindIII	CCCAAGCTTTTTCTCGCCCATAGACCCA
5HDR_R_BamHI	CGCGGATCCTGCTGCCTGTTCATTTGC
3HDR_F_BamHI	CGCGGATCCGGCTATCCTGGAACTCACTC
3HDR_R_ECoRI	CCGGAATTCAGGCAAATGTCTTCTTAGGG
Primers to evaluate the CRISPR/Cas9 KO of Ifnar1
F_ Primer _set1	TCAGTTACACCATACGAATC
R_ Primer _set1	TTGCTGTGTTTCTTAAGTGAC
F_ Primer _set2	TCGTGTCAGAGCAGAGGAAG
R_ Primer _set2	CCACATGTTCCCGTCTTGTC
Primers to evaluate the CRISPR/Cas9 KO of NR_033736
F1_mNR_033736	ATCTGAGTTCTATCCCTCTATTCC
R1_mNR_033736	AACCCTCTCCTCCACAGTT
Gene promoters for ChIP analysis
Primers for ifi44 gene promoters
Set-1	CAATAGTCTCTCCGTGCTCAAG	AGTCCAGTGCCTCCTGCTTA
Set-2	GGTTCAGCCAATGAGGCAT	GGAGACCCAGAGTAGCAAACAC
Set-3	AGCATTTGACACAGGTGACC	TGACACAGAAAGTGAAGGGC
Primers for ligp1 gene promoters
Set-1	CCTGTAGGTGACTGTCCCTTT	GCTCATTGCTGAAGACCCA
Set-2	TAGGCTGTGTTTGTGGAGTCAG	CCTCTTCTTGTGTGTGGTGG
Primers for oas2 gene promoters
Set-1	GTGCTAACAGCCAACAGACTCA	CTGAATAAAGCCAGTGCCCA
Set-2	CACAGTGAAGAGTGAGGTGACC	CCCTGAAAGCAGCAGACTT
Set-3	TGTCTGTCACCGAATGCTTC	TGTCTGTCACCGAATGCTTC
Set-4	GAGGAAACAGAGGCACCAA	GGAAATCAAGTCCAAAGCCC
Set-5	GGGCACTGGCTTTATTCAG	TCACTCTTCACTGTGGCTCAC
Primers for ifit1 gene promoters
Set-1	TCTCTGGGCAATGGGAAAC	CCAAGCAACTGAAGGTCTGC
Set-2	GCAGACCTTCAGTTGCTTGG	GCAGTTTATCCAGGGAGACG
Primers for mx2 gene promoters
Set-1	ATTGGGAGAAGCAGGACCT	GTGGAAGGGTAGTGGAACAAG
Set-2	TCAGCAAGCAAGTCTAAGGG	CTGGTGAGGATGAGAAGTGC
Set-3	GCCCTCTAAACTGGTGTCCAT	GCCCTCTAAACTGGTGTCCAT
Primers for ifit1 gene promoters
Set-1	TCTCTGGGCAATGGGAAAC	CCAAGCAACTGAAGGTCTGC
Set-2	GCAGACCTTCAGTTGCTTGG	GCAGTTTATCCAGGGAGACG
Probe sequences for ChIRP analysis
NR_033736 ChIRP Probes 1	5'-TGTGTATGTCAAGGGACTCT-BioTEG-3'
NR_033736 ChIRP Probes 2	5'-TGGGGATAACAGGATGGCAA-BioTEG-3'
NR_033736 ChIRP Probes 3	5'-TAGGCAGCTTTCATGTCAAT-BioTEG-3'
NR_033736 ChIRP Probes 4	5'-TATCTATTGCCACTTGCTTA-BioTEG-3'
NR_033736 ChIRP Probes 5	5'-CACAAACTTCCACCCTACTC-BioTEG-3'
NR_033736 ChIRP Probes 6	5'-GGCTACTTCGGGAAACATTG-BioTEG-3'
LacZ CHIRP probe1	5'-TTCAGACGGCAAACGACTGT-BIOTEG-3'
LacZ CHIRP probe2	5'-TGATGCTCGTGACGGTTAAC-BIOTEG-3'
LacZ CHIRP probe3	5'-TCAGTTGCTGTTGACTGTAG-BIOTEG-3'
LacZ CHIRP probe4	5'-CCAGTGAATCCGTAATCATG-BIOTEG-3'
LacZ CHIRP probe5	5'-AATGTGAGCGAGTAACAACC-BIOTEG-3'
LacZ CHIRP probe6	5'-GTAGCCAGCTTTCATCAACA-BIOTEG-3'
